# Supplementary material for: Bactericidal effect of tetracycline in E. coli strain ED1a may be associated with ribosome dysfunction
Source: Nat Commun. 2024 Jun 5;15:4783. doi: 10.1038/s41467-024-49084-5 (PMC11153495; doi:10.1038/s41467-024-49084-5)
Supplement: Supplementary file 4 — Supplementary Data 1 [file 41467_2024_49084_MOESM4_ESM.xlsx]

## Sheet: Sheet1
			Gene Ontology				Uniprot Information							K-12										ED1a										K-12
														FDR		abundance				stability				FDR		abundance				stability				Z-score effect size: abundance					Z-score effect size: stability					PvalAdj: abundance					PvalAdj: stability
Gene Name	K12_qupm	Ed1a_qupm	go_bp	go_cc	go_mf	go_eco	Description	Temperature Dependence	ph Dependence	Posttranslational Modification	Signal Peptide	Intramembrane	Transmembrane	min.global.fdr	min.local.fdr	score_timepoint1	score_timepoint2	score_timepoint3	score_timepoint4	score_timepoint1	score_timepoint2	score_timepoint3	score_timepoint4	min.global.fdr	min.local.fdr	score_timepoint1	score_timepoint2	score_timepoint3	score_timepoint4	score_timepoint1	score_timepoint2	score_timepoint3	score_timepoint4	T0vsT1	T0vsT2	T2vsT1	T3vsT1	T4vsT2	T0vsT1	T0vsT2	T2vsT1	T3vsT1	T4vsT2	T0vsT1	T0vsT2	T2vsT1	T3vsT1	T4vsT2	T0vsT1
aas,b2836,JW2804	23		fatty acid metabolic process [GO:0006631];phospholipid biosynthetic process [GO:0008654]	plasma membrane [GO:0005886];membrane [GO:0016020];integral component of membrane [GO:0016021]	holo-[acyl-carrier-protein] synthase activity [GO:0008897];3-hydroxypalmitoyl-[acyl-carrier-protein] dehydratase activity [GO:0004317];long-chain fatty acid [acyl-carrier-protein] ligase activity [GO:0008922];[acyl-carrier-protein] S-malonyltransferase activity [GO:0004314];enoyl-[acyl-carrier-protein] reductase activity [GO:0016631];3-hydroxyoctanoyl-[acyl-carrier-protein] dehydratase activity […	Multi-pass membrane protein;Cell inner membrane	Bifunctional protein Aas [Includes: 2-acylglycerophosphoethanolamine acyltransferase (EC 2.3.1.40) (2-acyl-GPE acyltransferase) (Acyl-[acyl-carrier-protein]--phospholipid O-acyltransferase); Acyl-[acyl-carrier-protein] synthetase (EC 6.2.1.20) (Acyl-ACP synthetase) (Long-chain-fatty-acid--[acyl-carrier-protein] ligase)]						TRANSMEM 258..277; /note="Helical"; /evidence="ECO:0000255|HAMAP-Rule:MF_01162"; TRANSMEM 409..433; /note="Helical"; /evidence="ECO:0000255|HAMAP-Rule:MF_01162"	0.217497	0.0247575	-0.394655	-0.170628	0.453115	-1.14693	-0.0201832	-0.0887501	-0.946642	-0.252671											-0.272278	-0.149606	0.0664977	0.408044	-0.590775	-0.0672261	-0.104772	-0.0937198	-0.56348	-0.145933	0.785408	0.881076	0.946982	0.683241	0.554671	0.946402
accA,b0185,JW0180	30	29	malonyl-CoA biosynthetic process [GO:2001295];fatty acid biosynthetic process [GO:0006633];long-chain fatty acid biosynthetic process [GO:0042759]	cytosol [GO:0005829];acetate CoA-transferase complex [GO:0009329];cytoplasm [GO:0005737]	identical protein binding [GO:0042802];methylated-DNA-[protein]-cysteine S-methyltransferase activity [GO:0003908];carboxyl- or carbamoyltransferase activity [GO:0016743];acetyl-CoA carboxylase activity [GO:0003989];ATP binding [GO:0005524]	Cytoplasm	Acetyl-coenzyme A carboxylase carboxyl transferase subunit alpha (ACCase subunit alpha) (Acetyl-CoA carboxylase carboxyltransferase subunit alpha) (EC 2.1.3.15)							0.0208954	0.0513829	-0.404976	0.310595	-1.78457	-0.785416	-0.0291042	0.207216	-0.613691	0.742976	0.0241914	0.00361194	-0.584317	-0.391678	-1.65912	-0.977373	-1.13285	-1.10096	-1.55283	0.116754	-0.277929	0.1139	0.335655	-0.811606	-0.656323	-0.072111	0.0572919	0.0732286	-0.376279	0.237195	0.781067	0.909317	0.737131	0.417018	0.511616	0.942514
accB,fabE,b3255,JW3223	8	9	fatty acid biosynthetic process [GO:0006633];protein biotinylation [GO:0009305]	acetyl-CoA carboxylase complex [GO:0009317];cytosol [GO:0005829];cytoplasm [GO:0005737]	acetyl-CoA carboxylase activity [GO:0003989]		Biotin carboxyl carrier protein of acetyl-CoA carboxylase (BCCP)							0.00427748	0.035777	0.0232947	0.3129	-2.12382	-0.132629	0.193198	-0.6475	-1.63306	-0.763779	0.000538056	0.00181681	-0.146623	-0.622089	-2.45413	0.86972	-0.607438	-0.58975	-0.566934	-1.14588	-0.0434187	0.115162	0.102406	-1.23188	-0.300135	0.0496161	-0.410729	-0.51652	-1.05619	-0.119846	0.965368	0.908317	0.918434	0.217993	0.764074	0.960428
accC,fabG,b3256,JW3224	37	14	malonyl-CoA biosynthetic process [GO:2001295];fatty acid biosynthetic process [GO:0006633];fatty acid elongation [GO:0030497];lipid biosynthetic process [GO:0008610];negative regulation of fatty acid biosynthetic process [GO:0045717];biotin biosynthetic process [GO:0009102]	cytosol [GO:0005829];cytoplasm [GO:0005737]	oxidoreductase activity, acting on the CH-OH group of donors, NAD or NADP as acceptor [GO:0016616];glycerol-3-phosphate dehydrogenase [NAD+] activity [GO:0004367];holo-[acyl-carrier-protein] synthase activity [GO:0008897];aldehyde dehydrogenase [NAD(P)+] activity [GO:0004030];3-oxo-glutaryl-[acp] methyl ester reductase activity [GO:0102131];3-hydroxypalmitoyl-[acyl-carrier-protein] dehydratase ac…		3-oxoacyl-[acyl-carrier-protein] reductase FabG (EC 1.1.1.100) (3-ketoacyl-acyl carrier protein reductase) (Beta-Ketoacyl-acyl carrier protein reductase) (Beta-ketoacyl-ACP reductase);Biotin carboxylase (EC 6.3.4.14) (Acetyl-CoA carboxylase subunit A) (ACC) (EC 6.4.1.2)		;BIOPHYSICOCHEMICAL PROPERTIES: pH dependence: Optimum pH is between 6.0 and 7.0. {ECO:0000269|PubMed:4381013};					0.245038	0.149802	-0.00513346	0.183827	-3.1405	-0.673905	-0.926192	-0.999295	-0.22899	-0.918675	0.0146436	0.11423	-0.248551	-0.574621	-3.55148	0.998447	-0.654022	-0.174834	-1.65887	-0.737203	-0.0589852	0.0444847	0.0472957	-1.77303	-0.525847	-0.563334	-0.603364	-0.0962038	0.325596	-0.0120287	0.952964	0.964518	0.962278	0.0762244	0.598995	0.573207
accD,dedB,usg,b2316,JW2313	23	17	malonyl-CoA biosynthetic process [GO:2001295];long-chain fatty acid biosynthetic process [GO:0042759];fatty acid biosynthetic process [GO:0006633];cellular amino acid biosynthetic process [GO:0008652];negative regulation of translation [GO:0017148]	cytosol [GO:0005829];acetate CoA-transferase complex [GO:0009329]	methylated-DNA-[protein]-cysteine S-methyltransferase activity [GO:0003908];oxidoreductase activity, acting on the aldehyde or oxo group of donors, NAD or NADP as acceptor [GO:0016620];protein dimerization activity [GO:0046983];mRNA binding [GO:0003729];glycerol-3-phosphate dehydrogenase [NAD(P)+] activity [GO:0047952];carboxyl- or carbamoyltransferase activity [GO:0016743];glycerol-3-phosphate d…	Cytoplasm	Acetyl-coenzyme A carboxylase carboxyl transferase subunit beta (ACCase subunit beta) (Acetyl-CoA carboxylase carboxyltransferase subunit beta) (EC 2.1.3.15)							0.0768425	0.0197229	0.402913	0.729414	-1.46176	-0.765984	-0.556068	-0.243552	-0.961698	0.765297	0.0683801	0.055837	-0.503309	-0.0514086	-1.45757	-0.19193	0.169492	-0.0363482	-0.495405	0.389142	0.164451	0.343235	0.12261	-1.07722	-0.875018	-0.360663	-0.189537	0.114952	-0.278288	0.496247	0.869376	0.731422	0.902416	0.281381	0.381564	0.718351
aceA,icl,b4015,JW3975	28	14	tricarboxylic acid cycle [GO:0006099];glyoxylate cycle [GO:0006097]	cytosol [GO:0005829]	cation binding [GO:0043169];isocitrate lyase activity [GO:0004451];metal ion binding [GO:0046872]		Isocitrate lyase (ICL) (EC 4.1.3.1) (Isocitrase) (Isocitratase)		BIOPHYSICOCHEMICAL PROPERTIES: pH dependence: Optimum pH is 7.3. {ECO:0000269|Ref.9};					0.000128482	0.0187646	-1.74607	-2.66085	11.5373	-3.9659	-1.17902	-0.688856	-3.63511	2.55838	0.00073388	0.0271519	-0.00709463	-1.96132	14.7439	-2.4031	-0.223672	0.877367	-0.910887	1.7637	-1.01228	-1.51319	-0.557085	7.2175	-0.770789	-0.701778	-0.433375	0.212229	-1.40107	1.72193	0.311405	0.130232	0.577469	5.29535e-13	0.440832	0.482817
aceB,mas,b4014,JW3974	30	10	tricarboxylic acid cycle [GO:0006099];glyoxylate cycle [GO:0006097]	cytoplasm [GO:0005737]	malate synthase activity [GO:0004474]	Cytoplasm	Malate synthase A (MSA) (EC 2.3.3.9)							0.000166278	0.0134331	-1.77591	-2.68495	12.48	-3.13892	1.88002	2.37336	0.726625	5.68207	0.00163061	0.328763	-0.195663	-0.703589	8.90219	-0.102359	0.000358489	0.217002	2.06037	0.087815	-1.02862	-1.52639	-0.553942	7.75002	-0.304758	0.973277	1.24342	0.21397	-0.687743	1.75559	0.303659	0.126914	0.579619	9.18793e-15	0.760551	0.330416
rplT,pdzA,b1716,JW1706	21	19	translation [GO:0006412];ribosomal large subunit assembly [GO:0000027]	cytosol [GO:0005829];cytosolic large ribosomal subunit [GO:0022625]	large ribosomal subunit rRNA binding [GO:0070180];translation repressor activity, mRNA regulatory element binding [GO:0000900];mRNA binding [GO:0003729];structural constituent of ribosome [GO:0003735]		50S ribosomal protein L20 (Large ribosomal subunit protein bL20)							0.00724321	0.115176	0.273545	0.298237	-3.12437	1.82139	0.43332	0.395866	1.88815	1.78892	0.039593	0.00602104	-0.912422	-1.02009	-4.17017	-0.715344	1.43606	7.836	1.43997	7.56647	0.093612	0.107133	-0.0426535	-1.91679	0.777866	0.181101	0.160592	-0.0766829	0.740453	0.706628	0.925417	0.914684	0.965978	0.0552648	0.436648	0.856288
aceF,b0115,JW0111	58	61	acetyl-CoA biosynthetic process from pyruvate [GO:0006086];pyruvate metabolic process [GO:0006090];glycolytic process [GO:0006096]	pyruvate dehydrogenase complex [GO:0045254];cytoplasm [GO:0005737]	dihydrolipoyllysine-residue acetyltransferase activity [GO:0004742];acetyltransferase activity [GO:0016407];lipoic acid binding [GO:0031405]		Dihydrolipoyllysine-residue acetyltransferase component of pyruvate dehydrogenase complex (EC 2.3.1.12) (Dihydrolipoamide acetyltransferase component of pyruvate dehydrogenase complex) (E2)							0.0147172	0.00258399	-0.625755	0.482643	-2.97174	-1.06437	0.675915	0.181667	1.74308	2.74085	0.000206394	0.000746174	-1.7413	-2.12149	-3.95419	-0.335327	-0.185989	3.02113	2.37105	1.97682	-0.398822	0.208109	0.550757	-1.34078	-0.903281	0.31394	0.043302	-0.326813	0.528181	1.34517	0.690024	0.835144	0.5818	0.179992	0.366377	0.753566
ackA,ack,b2296,JW2293	29	31	single-species biofilm formation on inanimate substrate [GO:0044011];acetate metabolic process [GO:0006083];acetate biosynthetic process [GO:0019413];acetyl-CoA biosynthetic process [GO:0006085];propionate biosynthetic process [GO:0019542]	cytosol [GO:0005829];membrane [GO:0016020]	ATP binding [GO:0005524];magnesium ion binding [GO:0000287];zinc ion binding [GO:0008270];acetate kinase activity [GO:0008776]	Cytoplasm	Acetate kinase (EC 2.7.2.1) (Acetokinase)							0.00282346	0.272558	-0.440401	-0.474081	-3.65975	0.0595426	1.20274	2.0652	0.616856	1.17067	0.0961875	0.00213435	-0.264359	-0.170288	-4.31422	-0.283341	-0.0247486	0.0990454	-1.21835	-0.169342	-0.297327	-0.315769	-0.0746164	-1.81901	0.236025	0.602419	1.07468	0.416087	-0.376993	-0.545998	0.766217	0.752178	0.94052	0.0689098	0.813413	0.546895
acnA,acn,b1276,JW1268	54		citrate metabolic process [GO:0006101];anaerobic respiration [GO:0009061];tricarboxylic acid cycle [GO:0006099];response to oxidative stress [GO:0006979];glyoxylate cycle [GO:0006097]	cytosol [GO:0005829];cytoplasm [GO:0005737]	mRNA 3'-UTR binding [GO:0003730];metal ion binding [GO:0046872];aconitate hydratase activity [GO:0003994];mRNA binding [GO:0003729];iron ion binding [GO:0005506];4 iron, 4 sulfur cluster binding [GO:0051539];citrate dehydratase activity [GO:0047780]		Aconitate hydratase A (ACN) (Aconitase) (EC 4.2.1.3) (Iron-responsive protein-like) (IRP-like) (RNA-binding protein) (Stationary phase enzyme)		BIOPHYSICOCHEMICAL PROPERTIES: pH dependence: Optimum pH is 7.4. It retains a high specific activity over a broad pH range. {ECO:0000269|PubMed:10585860};					0.00080781	0.0348569	-1.78784	-2.05759	12.5167	-2.42695	1.01077	1.7434	1.45306	3.29522											-1.03515	-1.18286	-0.203885	7.77665	-0.258423	0.4973	0.898469	0.344994	0.186009	0.793565	0.300598	0.236864	0.838444	7.44721e-15	0.79608	0.618977
acnB,yacI,yacJ,b0118,JW0114	63	68	regulation of translation [GO:0006417];tricarboxylic acid cycle [GO:0006099];propionate catabolic process, 2-methylcitrate cycle [GO:0019629];glyoxylate cycle [GO:0006097]	cytosol [GO:0005829]	mRNA 3'-UTR binding [GO:0003730];metal ion binding [GO:0046872];aconitate hydratase activity [GO:0003994];mRNA binding [GO:0003729];2-methylisocitrate dehydratase activity [GO:0047456];4 iron, 4 sulfur cluster binding [GO:0051539];citrate dehydratase activity [GO:0047780]		Aconitate hydratase B (ACN) (Aconitase) (EC 4.2.1.3) ((2R,3S)-2-methylisocitrate dehydratase) ((2S,3R)-3-hydroxybutane-1,2,3-tricarboxylate dehydratase) (2-methyl-cis-aconitate hydratase) (EC 4.2.1.99) (Iron-responsive protein-like) (IRP-like) (RNA-binding protein)		BIOPHYSICOCHEMICAL PROPERTIES: pH dependence: Optimum pH is 7.4. {ECO:0000269|PubMed:10585860, ECO:0000269|PubMed:12473114};					0.000254012	0.0815467	0.418936	-0.898071	3.06299	-0.641254	-1.68996	-0.28202	-1.6449	2.45815	0.0111414	0.0557213	0.632424	-0.224031	5.94128	-3.05239	-1.71307	-0.624281	-5.31369	4.3358	0.173225	-0.547936	-0.777335	1.39165	0.0844526	-0.981556	-0.210602	0.71478	-0.0315004	1.44427	0.862475	0.583736	0.436961	0.164029	0.932697	0.326319
acpP,b1094,JW1080	4	4	lipid A biosynthetic process [GO:0009245];response to drug [GO:0042493];fatty acid biosynthetic process [GO:0006633];lipid biosynthetic process [GO:0008610]	cytosol [GO:0005829];cytoplasm [GO:0005737]	phosphopantetheine binding [GO:0031177];acyl carrier activity [GO:0000036];acyl binding [GO:0000035];lipid binding [GO:0008289]	Cytoplasm	Acyl carrier protein (ACP) (Cytosolic-activating factor) (CAF) (Fatty acid synthase acyl carrier protein)			PTM: 4'-phosphopantetheine is transferred from CoA to a specific serine of apo-ACP by AcpS. This modification is essential for activity because fatty acids are bound in thioester linkage to the sulfhydryl of the prosthetic group.				0.179854	0.00897172	-0.0703462	-0.763566	-1.21359	0.46954	0.131563	0.989521	-0.589492	-0.583148	0.0148798	0.00626717	0.0569883	1.20763	-3.00147	-0.0178613	-0.698315	-0.468187	-0.625775	1.65565	-0.0946941	-0.474284	-0.435764	-0.682186	0.619044	0.0158666	0.485663	0.413622	-0.451007	-0.917329	0.924558	0.635297	0.663008	0.495121	0.535887	0.987341
acrA,lir,mtcA,b0463,JW0452	31	30	xenobiotic transport [GO:0042908];response to antibiotic [GO:0046677];bile acid and bile salt transport [GO:0015721]	efflux pump complex [GO:1990281];intrinsic component of plasma membrane [GO:0031226];outer membrane-bounded periplasmic space [GO:0030288]	identical protein binding [GO:0042802];xenobiotic transmembrane transporter activity [GO:0042910];methylated-DNA-[protein]-cysteine S-methyltransferase activity [GO:0003908]	Lipid-anchor;Cell inner membrane	Multidrug efflux pump subunit AcrA (AcrAB-TolC multidrug efflux pump subunit AcrA) (Acridine resistance protein A)				SIGNAL 1..24			0.0200561	0.271769	-0.496476	1.79447	-0.769172	0.486927	-0.508118	-0.669663	-1.34035	-1.05689	0.00150921	0.0758365	0.205455	0.495654	-0.491648	0.350897	-1.07875	-1.33257	-2.07322	-0.22133	-0.328033	0.926431	1.19829	-0.205496	-0.77215	-0.334407	-0.422865	-0.144632	-0.511882	-0.268213	0.742887	0.354222	0.230804	0.837185	0.440025	0.738072
acrB,acrE,b0462,JW0451	37	42	DNA topological change [GO:0006265];transcription, DNA-templated [GO:0006351];response to drug [GO:0042493];response to antibiotic [GO:0046677];DNA-dependent DNA replication [GO:0006261]	plasma membrane [GO:0005886];membrane [GO:0016020];cytosol [GO:0005829];outer membrane-bounded periplasmic space [GO:0030288];chromosome [GO:0005694];efflux pump complex [GO:1990281];cytoplasm [GO:0005737];DNA topoisomerase type II (double strand cut, ATP-hydrolyzing) complex [GO:0009330];intrinsic component of plasma membrane [GO:0031226];integral component of plasma membrane [GO:0005887]	identical protein binding [GO:0042802];metal ion binding [GO:0046872];xenobiotic transmembrane transporter activity [GO:0042910];methylated-DNA-[protein]-cysteine S-methyltransferase activity [GO:0003908];DNA topoisomerase type II (double strand cut, ATP-hydrolyzing) activity [GO:0003918];efflux transmembrane transporter activity [GO:0015562];ATP binding [GO:0005524];ATPase, acting on DNA [GO:000…	Multi-pass membrane protein;Cell inner membrane;Lipid-anchor;Cytoplasm	Multidrug efflux pump subunit AcrB (AcrAB-TolC multidrug efflux pump subunit AcrB) (Acridine resistance protein B);Multidrug export protein AcrE (Acriflavine resistance protein E) (Protein EnvC)				;SIGNAL 1..23; /evidence="ECO:0000255|PROSITE-ProRule:PRU00303"		TRANSMEM 10..28; /note="Helical; Name=1"; TRANSMEM 337..356; /note="Helical; Name=2"; TRANSMEM 366..385; /note="Helical; Name=3"; TRANSMEM 392..413; /note="Helical; Name=4"; TRANSMEM 439..457; /note="Helical; Name=5"; TRANSMEM 466..490; /note="Helical; Name=6"; TRANSMEM 539..555; /note="Helical; Name=7"; TRANSMEM 872..888; /note="Helical; Name=8"; TRANSMEM 899..918; /note="Helical; Name=9"; TRANS…	0.00731962	0.00250115	-0.886579	1.66646	-0.795604	0.511931	-0.367214	-1.05899	-1.88602	-0.21319	0.00037244	0.11423	-0.225022	1.03686	0.263188	1.0408	-0.28969	-0.470335	-2.28805	-0.810125	-0.541643	0.856339	1.34181	-0.00635842	-0.688366	-0.257252	-0.636049	-0.434972	-0.887836	0.406963	0.588064	0.39181	0.179658	0.994927	0.491222	0.796985
acs,yfaC,b4069,JW4030	28	29	post-translational protein acetylation [GO:0034421];acetyl-CoA biosynthetic process from acetate [GO:0019427];peptidyl-lysine acetylation [GO:0018394];chemotaxis [GO:0006935];acetate catabolic process [GO:0045733]	cytosol [GO:0005829]	metal ion binding [GO:0046872];AMP binding [GO:0016208];methylated-DNA-[protein]-cysteine S-methyltransferase activity [GO:0003908];protein deacetylase activity [GO:0033558];ATP binding [GO:0005524];propionate-CoA ligase activity [GO:0050218];acetate-CoA ligase activity [GO:0003987]		Acetyl-coenzyme A synthetase (AcCoA synthetase) (Acs) (EC 6.2.1.1) (Acetate--CoA ligase) (Acyl-activating enzyme)		BIOPHYSICOCHEMICAL PROPERTIES: pH dependence: Optimum pH is 8.5. {ECO:0000269|PubMed:21941};	PTM: Autoacetylated. Deacetylation by CobB activates the enzyme.				0.00103891	0.000553862	-2.1492	-4.30174	10.9766	-3.25486	0.742769	1.6746	1.84252	2.23351	0.00314892	0.66797	0.788389	-0.402423	11.2035	-1.12389	0.700806	0.61938	1.94978	-0.0786625	-1.23302	-2.4117	-1.23485	7.13116	0.517068	0.350548	0.860795	0.454073	0.546025	0.24987	0.217568	0.0158784	0.216886	9.95229e-13	0.605108	0.725928
acuI,yhdH,b3253,JW3222	16			cytoplasm [GO:0005737]	glycerol-3-phosphate dehydrogenase [NAD(P)+] activity [GO:0047952];glycerol-3-phosphate dehydrogenase [NAD+] activity [GO:0004367];succinate-semialdehyde dehydrogenase [NAD(P)+] activity [GO:0009013];glycerol-3-phosphate dehydrogenase [NADP+] activity [GO:0106257];aldehyde dehydrogenase [NAD(P)+] activity [GO:0004030];alcohol dehydrogenase [NAD(P)+] activity [GO:0018455];acryloyl-CoA reductase (N…	Cytoplasm	Probable acrylyl-CoA reductase AcuI (EC 1.3.1.84) (Acryloyl-coenzyme A reductase AcuI)							0.0411818	0.0246368	0.344832	-1.61647	6.68918	-1.22656	-0.154253	0.219606	-1.4901	-0.252708											0.132647	-0.941314	-1.13014	3.41784	0.157333	-0.14064	0.0640768	0.148542	-0.787653	-0.314802	0.894472	0.346544	0.258419	0.00063121	0.874982	0.888155
add,b1623,JW1615	17	16	inosine biosynthetic process [GO:0046103];hypoxanthine biosynthetic process [GO:0046101];purine ribonucleoside monophosphate biosynthetic process [GO:0009168];hypoxanthine salvage [GO:0043103];adenosine catabolic process [GO:0006154];purine nucleotide interconversion [GO:0015950];purine nucleotide salvage [GO:0032261];cellular response to DNA damage stimulus [GO:0006974]	cytosol [GO:0005829]	adenosine deaminase activity [GO:0004000];zinc ion binding [GO:0008270]		Adenosine deaminase (EC 3.5.4.4) (Adenosine aminohydrolase)							0.00484401	0.000499181	0.125598	-0.582692	-0.50989	-0.309081	-0.691683	-0.522226	-1.96558	-0.0849144	0.00134161	0.00104578	0.55972	-0.129947	1.98606	-1.6427	2.09241	1.72983	-1.20767	1.16768	0.0126002	-0.375242	-0.444016	-0.404152	0.0936485	-0.434923	-0.342133	0.036616	-0.753729	0.183287	0.989947	0.70748	0.657031	0.686101	0.925388	0.663618
ade,yicP,b3665,JW3640	19	22	adenine catabolic process [GO:0006146]		ferrous iron binding [GO:0008198];adenine deaminase activity [GO:0000034];manganese ion binding [GO:0030145];catalase activity [GO:0004096]		Adenine deaminase (Adenase) (Adenine aminase) (EC 3.5.4.2)	BIOPHYSICOCHEMICAL PROPERTIES: Temperature dependence: Optimum temperature is 60 degrees Celsius.;	BIOPHYSICOCHEMICAL PROPERTIES: pH dependence: Optimum pH is 6.5-7.0.;					0.00382321	0.00584646	-0.502746	0.0381527	-2.0123	2.14628	0.550038	-1.34622	-1.32885	-0.998851	0.0031799	0.00111617	-0.862663	-0.169391	-1.11135	1.4537	0.268951	-1.94805	-1.1577	-3.27313	-0.331466	-0.0352828	0.240009	-0.882767	1.09818	0.245013	-0.79333	-1.09452	-1.08501	0.134035	0.740293	0.971854	0.810323	0.377362	0.272124	0.806446
adhE,ana,b1241,JW1228	60	61	carbon utilization [GO:0015976];ethanol biosynthetic process [GO:0006115]	cytosol [GO:0005829];membrane [GO:0016020]	identical protein binding [GO:0042802];metal ion binding [GO:0046872];acetaldehyde dehydrogenase (acetylating) activity [GO:0008774];methylated-DNA-[protein]-cysteine S-methyltransferase activity [GO:0003908];alcohol dehydrogenase (NAD+) activity [GO:0004022];glycerol-3-phosphate dehydrogenase [NAD+] activity [GO:0004367];glycerol dehydrogenase [NAD+] activity [GO:0008888]		Aldehyde-alcohol dehydrogenase [Includes: Alcohol dehydrogenase (ADH) (EC 1.1.1.1); Acetaldehyde dehydrogenase [acetylating] (ACDH) (EC 1.2.1.10); Pyruvate-formate-lyase deactivase (PFL deactivase)]							0.000298178	0.000281826	0.129068	-2.17288	5.00123	-2.89228	2.43366	0.220299	4.60751	0.70827	0.00478372	0.000110051	2.06552	-1.61643	6.087	-4.20407	1.20476	1.79107	7.58054	0.615168	0.0145001	-1.24599	-1.31666	2.6117	-0.450102	1.27644	0.064456	-1.26815	1.13417	0.211027	0.988431	0.212768	0.187951	0.00900926	0.652637	0.201801
adk,dnaW,plsA,b0474,JW0463	26	25	ADP biosynthetic process [GO:0006172];purine ribonucleotide interconversion [GO:0015951];nucleoside monophosphate metabolic process [GO:0009123];nucleoside diphosphate metabolic process [GO:0009132];AMP salvage [GO:0044209]	cytosol [GO:0005829];cytoplasm [GO:0005737]	nucleoside diphosphate kinase activity [GO:0004550];AMP binding [GO:0016208];magnesium ion binding [GO:0000287];ATP binding [GO:0005524];adenylate kinase activity [GO:0004017]	Cytoplasm	Adenylate kinase (AK) (EC 2.7.4.3) (ATP-AMP transphosphorylase) (ATP:AMP phosphotransferase) (Adenylate monophosphate kinase);Adenylate kinase (EC 2.7.4.3) (Fragment)	;BIOPHYSICOCHEMICAL PROPERTIES: Temperature dependence: Optimum temperature is 45 degrees Celsius. Thermostable. Is half-inactivated at 52 degrees Celsius. {ECO:0000269|PubMed:10398370};						0.0157715	0.000939866	1.30514	1.85024	-0.780621	3.55337	-1.63064	-0.558286	-0.95525	-1.67547	0.000104336	0.072287	0.372016	2.58033	-1.49324	4.41984	-0.851418	-0.515352	-0.0979474	-2.46473	0.658486	0.956974	0.242314	-1.19828	0.876416	-0.949072	-0.361878	0.53102	0.313652	-0.667919	0.510226	0.338581	0.808537	0.230807	0.380804	0.342584
agaR,yhaW,b3131,JW3100	12	12	regulation of transcription, DNA-templated [GO:0006355]		DNA-binding transcription factor activity [GO:0003700];DNA binding [GO:0003677]		Putative aga operon transcriptional repressor							0.299368	0.00284358	-0.556573	-0.358176	-0.791613	-0.308788	0.9195	-0.102306	-0.897542	-0.072145	0.410492	0.263596	-0.305376	-0.828244	-0.482657	-0.812233	0.283652	-0.670355	0.181243	-0.265555	-0.36094	-0.252303	0.0524632	-0.184876	-0.0291306	0.447321	-0.112194	-0.61569	-1.05114	-0.039659	0.718144	0.800807	0.95816	0.853326	0.97676	0.654643
agp,b1002,JW0987	18		glucose catabolic process [GO:0006007];dephosphorylation [GO:0016311]	outer membrane-bounded periplasmic space [GO:0030288]	3-phytase activity [GO:0016158];glucose-1-phosphatase activity [GO:0008877];phosphatase activity [GO:0016791];sugar-phosphatase activity [GO:0050308]	Periplasm	Glucose-1-phosphatase (G1Pase) (EC 3.1.3.10)		BIOPHYSICOCHEMICAL PROPERTIES: pH dependence: Optimum pH is about 4.;		SIGNAL 1..22; /evidence="ECO:0000269|PubMed:2153660, ECO:0000269|PubMed:9298646"			0.000574034	0.0694868	0.107516	-2.14468	11.4549	-3.02032	1.27096	2.33084	3.22982	4.59572											0.00269894	-1.23055	-1.28942	6.15738	-0.535654	0.639775	1.22014	0.524189	1.01644	1.18402	0.997847	0.218491	0.197251	7.39564e-10	0.592198	0.522319
ahpC,b0605,JW0598	21	21	siderophore biosynthetic process [GO:0019290];cell redox homeostasis [GO:0045454];response to hydroperoxide [GO:0033194];response to alkyl hydroperoxide [GO:0033195];cellular response to sulfate starvation [GO:0009970]	cytosol [GO:0005829];membrane [GO:0016020];cytoplasm [GO:0005737];alkyl hydroperoxide reductase complex [GO:0009321]	alkylhydroperoxide reductase activity [GO:0102039];identical protein binding [GO:0042802];oxidoreductase activity, acting on peroxide as acceptor [GO:0016684];methylated-DNA-[protein]-cysteine S-methyltransferase activity [GO:0003908];peroxiredoxin activity [GO:0051920];hydroperoxide reductase activity [GO:0032843];peroxidase activity [GO:0004601]	Cytoplasm	Alkyl hydroperoxide reductase C (EC 1.11.1.26) (Alkyl hydroperoxide reductase protein C22) (Peroxiredoxin) (SCRP-23) (Sulfate starvation-induced protein 8) (SSI8) (Thioredoxin peroxidase)							0.284254	0.116758	-0.193504	0.287103	0.774218	1.04098	0.399074	0.0337752	-0.173301	-0.452798	0.0693357	0.0480888	1.13014	-0.037016	-0.167253	0.960782	-0.0526938	-0.0960416	1.30085	0.540638	-0.162132	0.101037	0.206995	0.473727	0.356633	0.162349	-0.0376798	-0.256203	-0.369593	-0.32261	0.871202	0.919521	0.836014	0.635695	0.721367	0.871031
ahpF,b0606,JW0599	43	43	response to reactive oxygen species [GO:0000302]	cytosol [GO:0005829];alkyl hydroperoxide reductase complex [GO:0009321]	FAD binding [GO:0071949];alkyl hydroperoxide reductase activity [GO:0008785];glycerol-3-phosphate dehydrogenase [NAD+] activity [GO:0004367];NAD binding [GO:0051287];glycerol dehydrogenase [NAD+] activity [GO:0008888]		Alkyl hydroperoxide reductase subunit F (EC 1.8.1.-) (Alkyl hydroperoxide reductase F52A protein)							0.000388564	0.225088	0.365798	2.3171	-0.839539	1.78149	-1.92501	-2.35566	-6.2222	-2.39268	0.000558233	0.00264859	2.86775	0.981169	-0.394864	1.34476	-2.22822	-3.34395	-6.26837	-0.288767	0.144128	1.21261	1.01231	-0.716187	-0.349462	-1.11026	-1.34608	-0.291989	-2.40921	-0.0764437	0.8854	0.225277	0.311389	0.473876	0.726742	0.266886
ahr,yjgB,b4269,JW5761	9		fatty acid metabolic process [GO:0006631]		oxidoreductase activity, acting on the CH-OH group of donors, NAD or NADP as acceptor [GO:0016616];alcohol dehydrogenase (NADP+) activity [GO:0008106];glycerol-3-phosphate dehydrogenase [NAD(P)+] activity [GO:0047952];glycerol-3-phosphate dehydrogenase [NAD+] activity [GO:0004367];succinate-semialdehyde dehydrogenase [NAD(P)+] activity [GO:0009013];glycerol-3-phosphate dehydrogenase [NADP+] activ…		Aldehyde reductase Ahr (EC 1.1.1.2) (Zinc-dependent alcohol dehydrogenase Ahr)	BIOPHYSICOCHEMICAL PROPERTIES: Temperature dependence: Optimum temperature is 37-50 degrees Celsius using butyraldehyde as substrate. {ECO:0000269|PubMed:23093176};						0.000627721	0.0581065	-0.689973	-0.908965	8.88606	-1.35662	2.14041	1.57998	6.21773	2.31628											-0.433986	-0.553901	-0.176089	5.18743	-0.301297	1.11586	0.808983	-0.363052	2.17647	0.347006	0.664298	0.579646	0.860224	2.13221e-07	0.763188	0.264482
aidB,b4187,JW5867	13		negative regulation of transcription, DNA-templated [GO:0045892];cellular response to DNA damage stimulus [GO:0006974]	cytoplasm [GO:0005737]	identical protein binding [GO:0042802];sequence-specific DNA binding [GO:0043565];isovaleryl-CoA dehydrogenase activity [GO:0008470];methylated-DNA-[protein]-cysteine S-methyltransferase activity [GO:0003908];DNA binding [GO:0003677]	Cytoplasm	Putative acyl-CoA dehydrogenase AidB (EC 1.3.99.-)							0.0653831	0.0117363	-0.572775	-0.790307	11.2816	-1.50289	0.0710307	-0.051844	3.81978	1.29267											-0.369812	-0.488927	-0.175289	6.43497	-0.446365	-0.0172796	-0.0845628	-0.123457	1.99655	0.680048	0.711523	0.624893	0.860852	1.23494e-10	0.655334	0.986214
alaA,yfbQ,b2290,JW2287	22		L-alanine biosynthetic process from pyruvate [GO:0019272];response to antibiotic [GO:0046677];alanine biosynthetic process [GO:0006523];D-alanine biosynthetic process [GO:0030632];cellular response to DNA damage stimulus [GO:0006974]	cytoplasm [GO:0005737]	L-alanine:2-oxoglutarate aminotransferase activity [GO:0004021];pyridoxal phosphate binding [GO:0030170];transaminase activity [GO:0008483]	Cytoplasm	Glutamate-pyruvate aminotransferase AlaA (EC 2.6.1.2)							0.140473	0.15743	0.0578767	-0.499361	-1.29272	-0.665209	-0.991109	0.849182	-0.733572	0.88743											-0.0244824	-0.329612	-0.361304	-0.795728	-0.146989	-0.598881	0.408817	0.951524	0.0848463	-0.0352304	0.980468	0.741693	0.717872	0.42619	0.883141	0.549252
alaC,yfdZ,b2379,JW2376	15		L-alanine biosynthetic process from pyruvate [GO:0019272];alanine biosynthetic process [GO:0006523];D-alanine biosynthetic process [GO:0030632]	cytoplasm [GO:0005737]	L-alanine:2-oxoglutarate aminotransferase activity [GO:0004021];pyridoxal phosphate binding [GO:0030170];transaminase activity [GO:0008483]	Cytoplasm	Glutamate-pyruvate aminotransferase AlaC (EC 2.6.1.2)							0.00661722	0.107402	0.387023	-0.939335	2.03444	-0.712841	-0.334144	-0.922237	-3.98752	-0.754585											0.15575	-0.570531	-0.782455	0.845912	0.067848	-0.239143	-0.561169	-0.3782	-2.05667	0.0356284	0.87623	0.568318	0.433947	0.397602	0.945907	0.810995
alaS,lovB,b2697,JW2667	74	76	negative regulation of transcription, DNA-templated [GO:0045892];alanyl-tRNA aminoacylation [GO:0006419];tRNA modification [GO:0006400]	cytosol [GO:0005829];membrane [GO:0016020]	identical protein binding [GO:0042802];alanine-tRNA ligase activity [GO:0004813];aminoacyl-tRNA editing activity [GO:0002161];methylated-DNA-[protein]-cysteine S-methyltransferase activity [GO:0003908];tRNA binding [GO:0000049];Ser-tRNA(Ala) hydrolase activity [GO:0002196];DNA-binding transcription repressor activity [GO:0001217];ATP binding [GO:0005524];amino acid binding [GO:0016597];zinc ion b…	Cytoplasm	Alanine--tRNA ligase (EC 6.1.1.7) (Alanyl-tRNA synthetase) (AlaRS)							0.0112909	0.00197032	-0.186002	-0.0904032	-1.92269	-1.73344	-0.918189	-1.70696	-2.95057	-0.965823	0.00152521	0.0105308	0.0127059	-0.590398	-1.79794	-1.25829	-1.75476	-2.07148	-3.7651	-0.626701	-0.158024	-0.105677	-0.00382664	-1.00714	-0.955859	-0.558952	-0.990863	-0.488085	-1.16906	0.349653	0.874438	0.915839	0.996947	0.313867	0.339143	0.576194
aldA,ald,b1415,JW1412	33	26	rhamnose catabolic process [GO:0019301];L-fucose catabolic process [GO:0042355]	cytosol [GO:0005829];protein-containing complex [GO:0032991]	lactaldehyde dehydrogenase activity [GO:0008911];identical protein binding [GO:0042802];methylated-DNA-[protein]-cysteine S-methyltransferase activity [GO:0003908];glycolaldehyde dehydrogenase activity [GO:0050569];glycerol-3-phosphate dehydrogenase [NAD+] activity [GO:0004367];succinate-semialdehyde dehydrogenase (NAD+) activity [GO:0004777];glycerol dehydrogenase [NAD+] activity [GO:0008888]		Lactaldehyde dehydrogenase (EC 1.2.1.22) (Aldehyde dehydrogenase A) (Glycolaldehyde dehydrogenase) (EC 1.2.1.21)							0.103468	0.107161	-0.990031	-4.0445	9.17691	-3.75443	-0.128979	1.05324	0.130202	1.26605	0.0356299	0.236564	1.63088	0.709457	13.2847	-0.48508	1.29107	-1.19116	3.37571	0.924106	-0.598291	-2.27084	-1.72873	5.51099	0.102658	-0.1268	0.520555	0.59118	0.0857468	0.060356	0.549646	0.0231565	0.0838581	3.56819e-08	0.918235	0.899099
aldB,yiaX,b3588,JW3561	19	18	cellular response to DNA damage stimulus [GO:0006974];response to ethanol [GO:0045471]		oxidoreductase activity [GO:0016491];aldehyde dehydrogenase (NAD+) activity [GO:0004029];glycerol-3-phosphate dehydrogenase [NAD(P)+] activity [GO:0047952];glycerol-3-phosphate dehydrogenase [NAD+] activity [GO:0004367];aldehyde dehydrogenase (NADP+) activity [GO:0033721];glycerol-3-phosphate dehydrogenase [NADP+] activity [GO:0106257];aldehyde dehydrogenase [NAD(P)+] activity [GO:0004030];succin…		Aldehyde dehydrogenase B (EC 1.2.1.4) (Acetaldehyde dehydrogenase)							0.0176565	0.0139065	-1.27579	-1.82449	12.8173	-2.93534	-0.198311	1.48042	4.05557	3.02955	0.000569743	0.0643833	0.828292	0.491212	9.89498	0.0978994	-0.949231	-2.22514	7.33129	-0.368409	-0.754765	-1.05522	-0.356628	7.66087	-0.664449	-0.164764	0.754469	0.863059	2.27315	0.792091	0.45039	0.291326	0.721371	1.84675e-14	0.506403	0.869129
allR,glxA3,ybbU,b0506,JW0494	8	8	negative regulation of transcription, DNA-templated [GO:0045892];cellular response to DNA damage stimulus [GO:0006974]	cytosol [GO:0005829]	identical protein binding [GO:0042802];DNA-binding transcription factor activity [GO:0003700];DNA binding [GO:0003677];methylated-DNA-[protein]-cysteine S-methyltransferase activity [GO:0003908]		HTH-type transcriptional repressor AllR (Negative regulator of allantoin and glyoxylate utilization operons)							0.000148885	0.00816926	0.240138	-0.0595449	2.70193	-0.370391	-0.672033	-1.90835	-3.38315	-2.33851	0.000144675	0.00483163	-0.513269	-0.846359	0.731321	-1.23503	-0.864921	-2.41981	-1.55882	-3.2086	0.0753193	-0.0887796	-0.220273	1.29184	-0.226386	-0.424163	-1.10114	-0.73315	-1.54072	-0.291719	0.939961	0.929257	0.825658	0.196411	0.820901	0.671447
alr,b4053,JW4013	14	15	peptidoglycan biosynthetic process [GO:0009252];regulation of cell shape [GO:0008360];cell wall organization [GO:0071555];D-alanine biosynthetic process [GO:0030632]	cytosol [GO:0005829]	alanine racemase activity [GO:0008784];pyridoxal phosphate binding [GO:0030170]		Alanine racemase, biosynthetic (EC 5.1.1.1)							0.0117341	0.104223	-0.0269056	0.381956	-1.9146	1.26901	-0.0871088	-0.187282	0.116531	-0.270233	0.0599497	0.00781494	0.0114014	-0.0275482	-1.43251	1.49339	0.0571498	0.23828	2.66281	-0.793174	-0.0709071	0.152975	0.167708	-1.08983	0.429553	-0.103873	-0.158725	-0.111027	0.0553342	-0.101596	0.943472	0.878418	0.866813	0.275789	0.667521	0.91727
alsB,yjcX,b4088,JW4049	18	12	regulation of transcription, DNA-templated [GO:0006355];alanine catabolic process [GO:0006524];response to leucine [GO:0043201];carbohydrate transport [GO:0008643];response to amino acid [GO:0043200];negative regulation of transcription, DNA-templated [GO:0045892]	cytosol [GO:0005829];membrane [GO:0016020];protein-DNA complex [GO:0032993];outer membrane-bounded periplasmic space [GO:0030288]	identical protein binding [GO:0042802];sequence-specific DNA binding [GO:0043565];methylated-DNA-[protein]-cysteine S-methyltransferase activity [GO:0003908];DNA-binding transcription activator activity [GO:0001216];DNA-binding transcription repressor activity [GO:0001217];transcription cis-regulatory region binding [GO:0000976];monosaccharide binding [GO:0048029]	Periplasm	Leucine-responsive regulatory protein;D-allose-binding periplasmic protein (ALBP)				;SIGNAL 1..23			0.000771853	0.00752792	0.557152	-1.35734	4.00187	-1.40055	0.466659	-0.729024	3.80074	-2.28231	0.000445385	0.00239454	1.7697	0.583931	3.76476	-0.511794	0.904369	0.128685	2.26191	-2.00309	0.248908	-0.799419	-1.1045	1.83007	-0.0798355	0.199357	-0.45537	-0.710901	1.76948	-0.906715	0.803432	0.424047	0.269376	0.0672399	0.936368	0.841984
amn,b1982,JW1963	17	21	nucleoside metabolic process [GO:0009116];AMP salvage [GO:0044209]	cytosol [GO:0005829]	AMP nucleosidase activity [GO:0008714]		AMP nucleosidase (EC 3.2.2.4)							0.0251147	0.0222482	-0.325577	-0.823985	4.83927	-1.74052	1.5016	0.214877	0.991654	-0.779703	0.0228384	0.207628	0.133738	-0.647471	6.60482	-0.646211	0.865546	-0.674607	1.21931	-1.56529	-0.234452	-0.507368	-0.32909	2.77197	-0.558045	0.766065	0.0614872	-0.760752	-0.335408	-0.600782	0.814634	0.611896	0.742087	0.00557183	0.576813	0.443638
ampC,ampA,b4150,JW4111	15		antibiotic catabolic process [GO:0017001];response to antibiotic [GO:0046677]	outer membrane-bounded periplasmic space [GO:0030288]	beta-lactamase activity [GO:0008800]	Periplasm	Beta-lactamase (EC 3.5.2.6) (Cephalosporinase)				SIGNAL 1..19; /evidence="ECO:0000269|PubMed:6795623"			0.000407268	0.0560404	-0.243102	0.86985	0.0337058	-2.54249	0.463152	-0.28918	-0.778489	-1.33355											-0.189291	0.420134	0.553251	0.0953992	-1.92469	0.197436	-0.214522	-0.468133	-0.736066	-0.628049	0.849865	0.674387	0.580091	0.923998	0.0542682	0.843486
ampH,yaiH,b0376,JW5052	9		peptidoglycan catabolic process [GO:0009253];regulation of cell shape [GO:0008360];cell wall organization [GO:0071555]	plasma membrane [GO:0005886]	penicillin binding [GO:0008658];carboxypeptidase activity [GO:0004180];endopeptidase activity [GO:0004175]	Cell inner membrane	D-alanyl-D-alanine-carboxypeptidase/endopeptidase AmpH (EC 3.4.-.-) (DD-alanine-endopeptidase) (DD-carboxypeptidase) (Penicillin-binding protein AmpH)				SIGNAL 1..21; /evidence="ECO:0000269|PubMed:22001512"			0.449771	0.06601	-0.129244	-0.137801	-0.32488	-0.791249	-0.011673	-0.0313684	-0.709953	-0.170427											-0.126945	-0.131631	-0.06086	-0.1633	-0.413986	-0.0625661	-0.0733508	-0.066959	-0.438535	-0.13232	0.898984	0.895276	0.951471	0.870282	0.678884	0.950112
amyA,yedC,b1927,JW1912	7		carbohydrate metabolic process [GO:0005975]	cytoplasm [GO:0005737]	alpha-amylase activity [GO:0004556];alpha-amylase activity (releasing maltohexaose) [GO:0103025];calcium ion binding [GO:0005509]	Cytoplasm	Cytoplasmic alpha-amylase (EC 3.2.1.1) (1,4-alpha-D-glucan glucanohydrolase)							0.000275036	0.0368956	-0.969233	-1.47079	9.34263	-1.3295	1.33372	1.48738	2.44602	1.59932											-0.586902	-0.861544	-0.330816	5.59035	0.0211957	0.674138	0.758279	0.027967	0.552892	0.00511817	0.557269	0.388939	0.740784	2.26615e-08	0.98309	0.500223
ansA,b1767,JW1756	11	9	asparagine catabolic process via L-aspartate [GO:0033345]	cytosol [GO:0005829];cytoplasm [GO:0005737]	identical protein binding [GO:0042802];asparaginase activity [GO:0004067];methylated-DNA-[protein]-cysteine S-methyltransferase activity [GO:0003908]	Cytoplasm	L-asparaginase 1 (EC 3.5.1.1) (L-asparaginase I) (L-ASNase I) (L-asparagine amidohydrolase I)							0.0203841	0.280655	-0.0852173	0.417048	-1.79056	0.279355	-0.0365888	-0.369567	-0.278435	-0.672987	0.00132665	0.1466	-0.795878	0.0086372	-2.30341	0.872728	0.333528	-0.718894	-0.0991861	-1.11185	-0.102837	0.172191	0.218854	-0.98998	-0.131572	-0.0762094	-0.25854	-0.238505	-0.188603	-0.222319	0.918092	0.863287	0.826764	0.322184	0.895323	0.939253
ansB,b2957,JW2924	22	26	asparagine catabolic process [GO:0006530]	periplasmic space [GO:0042597];outer membrane-bounded periplasmic space [GO:0030288];protein-containing complex [GO:0032991]	identical protein binding [GO:0042802];asparaginase activity [GO:0004067];methylated-DNA-[protein]-cysteine S-methyltransferase activity [GO:0003908]	Periplasm	L-asparaginase 2 (EC 3.5.1.1) (L-asparaginase II) (L-ASNase II) (L-asparagine amidohydrolase II) (Colaspase)				SIGNAL 1..22; /evidence="ECO:0000269|PubMed:6766894"			0.639438	0.00111328	0.480639	-3.61172	11.7886	-3.82942	4.0862	5.85551	8.51127	7.34196	0.606811	0.0129871	0.515983	-3.0075	15.3342	-5.28955	4.1485	3.34432	6.21579	5.55197	0.207012	-2.03387	-2.29705	6.13578	-0.17538	2.18133	3.15016	0.912653	2.36689	0.757772	0.836001	0.0419651	0.0216158	8.47435e-10	0.860781	0.029159
apaH,b0049,JW0048	11	13	response to X-ray [GO:0010165];nucleobase-containing small molecule interconversion [GO:0015949];RNA decapping [GO:0110154]		bis(5'-nucleosyl)-tetraphosphatase activity [GO:0008796];bis(5'-nucleosyl)-tetraphosphatase (symmetrical) activity [GO:0008803]		Bis(5'-nucleosyl)-tetraphosphatase [symmetrical] (EC 3.6.1.41) (Ap4A hydrolase) (Diadenosine 5',5'''-P1,P4-tetraphosphate pyrophosphohydrolase) (Diadenosine tetraphosphatase)							0.0692337	0.0329428	0.591819	0.478461	1.48847	0.932248	0.785027	0.730052	-0.512378	-1.02629	0.000103948	0.000945184	0.307726	0.725697	0.963183	1.27506	0.486957	-0.417531	-0.850003	-2.46524	0.267891	0.205819	-0.118246	0.434811	0.192308	0.373687	0.343585	-0.086277	-0.766601	-1.01791	0.788783	0.836932	0.905872	0.6637	0.847501	0.708637
rplU,b3186,JW3153	11	11	translation [GO:0006412]	cytosol [GO:0005829];cytosolic large ribosomal subunit [GO:0022625]	rRNA binding [GO:0019843];structural constituent of ribosome [GO:0003735]		50S ribosomal protein L21 (Large ribosomal subunit protein bL21)							0.000196922	0.088191	0.209125	-0.228196	-2.65843	-0.22319	-1.12986	0.624568	-1.90638	-1.67721	0.00320195	0.00348411	-1.46819	-2.12904	-4.25138	0.225497	1.9416	7.29528	1.81082	1.94682	0.0583374	-0.181129	-0.29564	-1.62637	-0.0534335	-0.674858	0.285824	0.904507	-0.481376	-1.31657	0.95348	0.856267	0.767505	0.10387	0.957386	0.499766
apt,b0469,JW0458	15	15	adenine salvage [GO:0006168];purine ribonucleoside salvage [GO:0006166];AMP salvage [GO:0044209]	cytosol [GO:0005829]	magnesium ion binding [GO:0000287];adenine phosphoribosyltransferase activity [GO:0003999]	Cytoplasm	Adenine phosphoribosyltransferase (APRT) (EC 2.4.2.7)							0.00364151	0.212479	0.0258551	1.27851	-3.83052	1.67078	-0.498163	-1.53267	-0.909378	-2.01904	0.0987083	0.018547	-0.841576	0.23699	-5.67698	1.36184	0.355729	-0.245594	-0.492237	-0.119435	-0.0420167	0.643908	0.629751	-2.16783	0.158622	-0.328956	-0.895429	-0.622648	-0.281346	-0.322494	0.966485	0.519635	0.528858	0.0301717	0.873966	0.742189
araF,b1901,JW1889	21		L-arabinose transmembrane transport [GO:0042882]	outer membrane-bounded periplasmic space [GO:0030288]	ABC-type monosaccharide transporter activity [GO:0015407];monosaccharide binding [GO:0048029];carbohydrate binding [GO:0030246]	Periplasm	L-arabinose-binding periplasmic protein (ABP)				SIGNAL 1..23; /evidence="ECO:0000269|PubMed:326784, ECO:0000269|PubMed:9298646"			0.151231	0.000431661	1.26985	0.147649	9.95574	0.357782	1.14554	-0.747118	9.89129	-0.635762											0.639165	0.0246747	-0.670665	4.70001	0.0588897	0.571098	-0.465278	-1.09255	4.73278	0.00480146	0.522715	0.980314	0.502434	2.60154e-06	0.95304	0.567934
arcA,cpxC,dye,fexA,msp,seg,sfrA,b4401,JW4364	20	20	phosphorelay signal transduction system [GO:0000160];regulation of transcription, DNA-templated [GO:0006355];protein-containing complex disassembly [GO:0032984];cellular response to unfolded protein [GO:0034620];response to heat [GO:0009408];DNA replication [GO:0006260];positive regulation of transcription, DNA-templated [GO:0045893];protein-containing complex assembly [GO:0065003];negative regul…	plasma membrane [GO:0005886];cytosol [GO:0005829];membrane [GO:0016020];inclusion body [GO:0016234];cytoplasm [GO:0005737];protein-containing complex [GO:0032991];protein-DNA complex [GO:0032993]	identical protein binding [GO:0042802];methylated-DNA-[protein]-cysteine S-methyltransferase activity [GO:0003908];phosphorelay response regulator activity [GO:0000156];sigma factor antagonist activity [GO:0016989];chaperone binding [GO:0051087];ADP binding [GO:0043531];protein folding chaperone [GO:0044183];DNA-binding transcription activator activity [GO:0001216];DNA-binding transcription repre…	Peripheral membrane protein;Cell inner membrane;Cytoplasm	Chaperone protein DnaK (HSP70) (Heat shock 70 kDa protein) (Heat shock protein 70);Aerobic respiration control protein ArcA (Dye resistance protein)			PTM: Phosphorylated by ArcB.;PTM: Autophosphorylated; GrpE inhibits the autophosphorylation. {ECO:0000269|PubMed:1835085, ECO:0000269|PubMed:7783627, ECO:0000269|PubMed:8206983}.				0.130439	0.09291	-0.143522	0.0393817	4.13756	1.31511	0.234575	-0.578873	0.70431	-0.893493	0.00535333	0.277624	-0.0613928	-0.0737033	3.25942	0.398972	0.300046	1.85443	0.675888	0.0671655	-0.134764	-0.0346098	0.0439796	2.28804	0.642384	0.072273	-0.373151	-0.501598	0.201041	-0.228453	0.892799	0.972391	0.964921	0.0221352	0.520624	0.942385
arcB,b3210,JW5536	20	21	protein autophosphorylation [GO:0046777];regulation of transcription, DNA-templated [GO:0006355];peptidyl-histidine phosphorylation [GO:0018106];response to oxygen levels [GO:0070482]	plasma membrane [GO:0005886];cytosol [GO:0005829];integral component of plasma membrane [GO:0005887]	phosphorelay sensor kinase activity [GO:0000155];phosphoprotein phosphatase activity [GO:0004721];methylated-DNA-[protein]-cysteine S-methyltransferase activity [GO:0003908];ATP binding [GO:0005524]	Multi-pass membrane protein;Cell inner membrane	Aerobic respiration control sensor protein ArcB (EC 2.7.13.3)			PTM: Activation requires a sequential transfer of a phosphate group from a His in the primary transmitter domain, to an Asp in the receiver domain and to a His in the secondary transmitter domain.			TRANSMEM 26..46; /note="Helical"; /evidence="ECO:0000255"; TRANSMEM 58..78; /note="Helical"; /evidence="ECO:0000255"	0.000662376	0.00144257	-0.395252	-0.738869	1.06295	-1.20816	2.30739	3.29389	3.19289	5.7619	0.000609262	0.000442993	0.634873	0.581072	2.43394	0.499087	0.99811	4.2612	3.44224	3.73916	-0.272604	-0.460761	-0.244331	0.742299	-0.313148	1.2073	1.74748	0.484006	0.428701	1.29525	0.785157	0.64497	0.806975	0.457906	0.754169	0.227318
argD,dapC,dtu,b3359,JW3322	11		arginine biosynthetic process via ornithine [GO:0042450];lysine biosynthetic process via diaminopimelate and N-succinyl-2-amino-6-ketopimelate [GO:0033359]	cytoplasm [GO:0005737]	identical protein binding [GO:0042802];succinyldiaminopimelate transaminase activity [GO:0009016];methylated-DNA-[protein]-cysteine S-methyltransferase activity [GO:0003908];N2-acetyl-L-ornithine:2-oxoglutarate 5-aminotransferase activity [GO:0003992];pyridoxal phosphate binding [GO:0030170]	Cytoplasm	Acetylornithine/succinyldiaminopimelate aminotransferase (ACOAT) (DapATase) (Succinyldiaminopimelate transferase) (EC 2.6.1.11) (EC 2.6.1.17)							0.0114446	0.0390746	-0.157378	0.257251	-0.524866	-0.67657	-0.224104	-0.408114	1.79618	-0.557086											-0.142351	0.08469	0.170866	-0.257402	-0.567512	-0.178888	-0.279647	-0.156934	1.05008	-0.137748	0.886803	0.932508	0.864329	0.796869	0.570366	0.858026
argE,b3957,JW3929	15	15	arginine biosynthetic process [GO:0006526]	cytoplasm [GO:0005737]	cobalt ion binding [GO:0050897];zinc ion binding [GO:0008270];acetylornithine deacetylase activity [GO:0008777]	Cytoplasm	Acetylornithine deacetylase (AO) (Acetylornithinase) (EC 3.5.1.16) (N-acetylornithinase) (NAO)							0.000352874	0.000254805	0.424293	-0.00109131	2.56581	0.877451	2.19139	0.494951	0.796448	-0.519224	0.000427159	0.0335009	-0.127949	0.55808	1.09434	1.04193	0.351226	-1.49717	-1.43971	-2.26807	0.176158	-0.0567718	-0.289104	1.11647	0.424894	1.14378	0.214849	-0.985102	-0.820009	-0.611511	0.86017	0.954727	0.772502	0.264222	0.670914	0.252717
argG,b3172,JW3140	23	24	urea cycle [GO:0000050];arginine biosynthetic process [GO:0006526];argininosuccinate metabolic process [GO:0000053]	cytosol [GO:0005829];cytoplasm [GO:0005737]	identical protein binding [GO:0042802];argininosuccinate synthase activity [GO:0004055];methylated-DNA-[protein]-cysteine S-methyltransferase activity [GO:0003908];protein homodimerization activity [GO:0042803];ATP binding [GO:0005524]	Cytoplasm	Argininosuccinate synthase (EC 6.3.4.5) (Citrulline--aspartate ligase)							0.000793609	0.094279	-0.625774	-0.913174	2.42988	-1.02523	0.117355	-0.0716588	-0.632814	0.130157	0.159326	0.075061	0.492013	-1.03294	1.20126	-1.22153	-0.321384	-0.746861	-0.708511	-0.372432	-0.398833	-0.556206	-0.213547	1.61703	-0.117535	0.00808649	-0.0954129	-0.159674	-0.466949	0.0543352	0.690016	0.57807	0.8309	0.105873	0.906436	0.993548
argH,b3960,JW3932	14	16	arginine biosynthetic process via ornithine [GO:0042450]	cytosol [GO:0005829]	argininosuccinate lyase activity [GO:0004056]	Cytoplasm	Argininosuccinate lyase (ASAL) (EC 4.3.2.1) (Arginosuccinase)							0.0602905	0.000291265	1.12291	-0.0906022	1.52303	-0.317708	-0.46737	0.0261698	0.380426	-0.775481	0.0625235	0.0125667	0.384021	-0.27961	-0.0419778	-0.295552	0.560335	-0.706159	1.32699	-0.633445	0.558705	-0.105786	-0.720665	0.162919	-0.180532	-0.312095	-0.0418443	0.214076	0.408058	-0.495138	0.576363	0.915752	0.471115	0.870582	0.856735	0.754969
argP,iciA,b2916,JW2883	9		negative regulation of transcription, DNA-templated [GO:0045892];regulation of transcription, DNA-templated [GO:0006355];negative regulation of DNA-dependent DNA replication initiation [GO:0032297];positive regulation of transcription, DNA-templated [GO:0045893]		DNA-binding transcription factor activity [GO:0003700];sequence-specific DNA binding [GO:0043565];bent DNA binding [GO:0003681]		HTH-type transcriptional regulator ArgP (Inhibitor of chromosome initiation) (OriC replication inhibitor)							0.133359	0.000185203	0.0983756	-0.876277	1.04165	-1.30848	-0.0444276	0.326963	-0.0763871	0.619251											-0.00230619	-0.536002	-0.58987	0.460341	-0.292837	-0.0805017	0.122863	0.14719	-0.0736745	0.103876	0.99816	0.591957	0.555278	0.645272	0.769647	0.935838
argR,xerA,b3237,JW3206	6	7	regulation of arginine catabolic process [GO:1900081];protein complex oligomerization [GO:0051259];plasmid recombination [GO:0042150];arginine biosynthetic process [GO:0006526];regulation of arginine biosynthetic process [GO:1900079];negative regulation of DNA-templated transcription, initiation [GO:2000143];positive regulation of DNA-templated transcription, initiation [GO:2000144]	transcription regulator complex [GO:0005667];cytoplasm [GO:0005737]	identical protein binding [GO:0042802];methylated-DNA-[protein]-cysteine S-methyltransferase activity [GO:0003908];bacterial-type cis-regulatory region sequence-specific DNA binding [GO:0000986];DNA-binding transcription factor activity [GO:0003700];arginine binding [GO:0034618]	Cytoplasm	Arginine repressor							0.0620622	0.0273867	0.303749	0.338109	-0.0498036	-0.0544873	-1.40345	-0.907305	-0.824713	-0.667267	0.0336839	0.483806	-0.0902473	-0.683943	-0.0644469	-0.834284	-0.198951	0.443052	0.498912	1.47748	0.110151	0.128966	-0.0373595	-0.249771	-0.271151	-0.824667	-0.552992	0.2155	0.260725	0.0752644	0.912289	0.897384	0.970198	0.802764	0.786275	0.409561
argS,b1876,JW1865	49	55	arginyl-tRNA aminoacylation [GO:0006420]	cytosol [GO:0005829]	arginine-tRNA ligase activity [GO:0004814];ATP binding [GO:0005524]	Cytoplasm	Arginine--tRNA ligase (EC 6.1.1.19) (Arginyl-tRNA synthetase) (ArgRS)							0.160914	0.000168213	-0.406062	0.168777	-3.18087	0.267397	-0.286737	-0.597262	-1.14078	-0.11384	0.257066	0.133089	-0.334142	-0.136675	-4.21708	-0.240069	-0.404504	-0.181867	-0.924119	0.509226	-0.278524	0.0362437	0.258593	-1.57559	-0.00217196	-0.213185	-0.38322	-0.22621	-0.523826	0.208536	0.78061	0.971088	0.795949	0.11512	0.998267	0.831183
argT,b2310,JW2307	18		ornithine transport [GO:0015822];cellular response to starvation [GO:0009267];L-lysine transport [GO:1902022];cellular response to zinc ion [GO:0071294];cellular response to nitrogen starvation [GO:0006995]	outer membrane-bounded periplasmic space [GO:0030288]		Periplasm	Lysine/arginine/ornithine-binding periplasmic protein (LAO-binding protein)				SIGNAL 1..22; /evidence="ECO:0000269|PubMed:9298646"			0.000104968	0.0124986	0.106186	-0.534269	8.66656	-1.41469	-0.557555	-0.282068	7.89092	-2.58717											0.00197075	-0.348727	-0.406872	4.63127	-0.538269	-0.361478	-0.210628	0.0946759	4.57001	-1.31839	0.998428	0.727294	0.684102	3.63421e-06	0.590391	0.717742
aroA,b0908,JW0891	22	24	cellular amino acid biosynthetic process [GO:0008652];chorismate biosynthetic process [GO:0009423];aromatic amino acid family biosynthetic process [GO:0009073]	cytosol [GO:0005829]	3-phosphoshikimate 1-carboxyvinyltransferase activity [GO:0003866]	Cytoplasm	3-phosphoshikimate 1-carboxyvinyltransferase (EC 2.5.1.19) (5-enolpyruvylshikimate-3-phosphate synthase) (EPSP synthase) (EPSPS)		BIOPHYSICOCHEMICAL PROPERTIES: pH dependence: Optimum pH is between 6 and 6.5. {ECO:0000269|PubMed:12430021, ECO:0000269|PubMed:16225867, ECO:0000269|PubMed:17855366, ECO:0000269|PubMed:19211556, ECO:0000269|PubMed:6229418};					0.395031	0.00210809	0.733228	-0.306796	-0.671469	0.132134	0.45526	-0.332645	-0.55547	-0.786433	0.001716	0.121549	0.211974	0.351874	-2.25843	0.828539	-0.551066	-1.54759	-0.833992	-1.20439	0.345324	-0.224168	-0.625666	-0.825352	0.184173	0.193115	-0.238323	-0.487612	-0.609626	-0.304657	0.729851	0.822626	0.531534	0.409172	0.853877	0.846869
aroB,b3389,JW3352	17	16	cellular amino acid biosynthetic process [GO:0008652];chorismate biosynthetic process [GO:0009423];aromatic amino acid family biosynthetic process [GO:0009073]	cytoplasm [GO:0005737]	NAD+ binding [GO:0070403];3-dehydroquinate synthase activity [GO:0003856];glycerol-3-phosphate dehydrogenase [NAD+] activity [GO:0004367];glycerol dehydrogenase [NAD+] activity [GO:0008888];zinc ion binding [GO:0008270]	Cytoplasm	3-dehydroquinate synthase (DHQS) (EC 4.2.3.4)							0.0499447	0.00214358	-0.142724	-0.333517	0.507235	0.420584	-0.0407761	1.30219	2.70368	1.4597	0.00058724	0.0201576	-0.00780639	0.260393	-0.668567	0.776245	0.203498	1.83223	-0.196346	2.22068	-0.134326	-0.2388	-0.160648	0.299727	0.356753	-0.0785023	0.656875	0.679203	1.44662	0.0300745	0.893144	0.811261	0.872371	0.764385	0.721277	0.937429
rplR,b3304,JW3266	13	13	translation [GO:0006412]	cytosol [GO:0005829];cytosolic large ribosomal subunit [GO:0022625]	5S rRNA binding [GO:0008097];structural constituent of ribosome [GO:0003735]		50S ribosomal protein L18 (Large ribosomal subunit protein uL18)			PTM: The protein has been shown to contain a phosphoserine, which was required for the protein to bind to 5S rRNA (PubMed:10529214). However, the presence of this phosphoserine is controversial, and it has not been seen by mass spectrometry. {ECO:0000269|PubMed:10529214}.				0.000125247	0.000186781	1.42828	2.06062	-2.52959	3.59303	-1.5568	3.42958	-0.715132	2.56206	0.0021452	0.0131537	-2.21782	-1.39771	-5.46628	1.45274	3.42763	7.2244	4.80675	3.46482	0.725918	1.07217	0.29008	-2.22341	0.782933	-0.908641	1.82178	2.67425	0.404704	-0.531209	0.467889	0.283643	0.771755	0.0261882	0.433667	0.36354
aroD,b1693,JW1683	14	16	cellular amino acid biosynthetic process [GO:0008652];3,4-dihydroxybenzoate biosynthetic process [GO:0046279];chorismate biosynthetic process [GO:0009423];aromatic amino acid family biosynthetic process [GO:0009073]	cytosol [GO:0005829]	3-dehydroquinate dehydratase activity [GO:0003855]		3-dehydroquinate dehydratase (3-dehydroquinase) (EC 4.2.1.10) (Type I DHQase) (Type I dehydroquinase) (DHQ1)							0.00994632	0.457925	0.483602	-0.528508	1.94894	0.406404	0.0935158	0.286644	-0.229769	0.179834	0.0044714	0.0528872	0.397289	0.163061	2.07915	0.265925	0.26931	0.23477	1.4669	0.568534	0.208634	-0.345572	-0.610381	0.746208	0.45576	-0.0049673	0.100785	0.049578	-0.233197	-0.114661	0.834734	0.729664	0.54161	0.455542	0.648562	0.996037
aroE,b3281,JW3242	9	12	cellular amino acid biosynthetic process [GO:0008652];shikimate metabolic process [GO:0019632];chorismate biosynthetic process [GO:0009423];aromatic amino acid family biosynthetic process [GO:0009073]	cytosol [GO:0005829]	NADP binding [GO:0050661];glycerol-3-phosphate dehydrogenase [NAD(P)+] activity [GO:0047952];shikimate 3-dehydrogenase (NADP+) activity [GO:0004764];nucleotide binding [GO:0000166];glycerol-3-phosphate dehydrogenase [NAD+] activity [GO:0004367];glycerol-3-phosphate dehydrogenase [NADP+] activity [GO:0106257];aldehyde dehydrogenase [NAD(P)+] activity [GO:0004030];succinate-semialdehyde dehydrogena…		Shikimate dehydrogenase (NADP(+)) (SD) (SDH) (EC 1.1.1.25)							0.000390392	0.000243537	0.403178	1.19162	-1.16862	2.54934	-0.192483	-0.512459	-0.44312	-0.874298	0.000786938	0.134035	0.0449692	0.936107	-0.528524	2.39129	0.149526	-0.30172	0.171468	-1.33097	0.164596	0.596327	0.375557	-0.916852	0.687278	-0.161573	-0.336784	-0.231385	-0.193417	-0.254309	0.869262	0.550956	0.707246	0.35922	0.491908	0.871642
aroF,b2601,JW2582	13	13	cellular amino acid biosynthetic process [GO:0008652];chorismate biosynthetic process [GO:0009423];aromatic amino acid family biosynthetic process [GO:0009073]	cytoplasm [GO:0005737]	3-deoxy-7-phosphoheptulonate synthase activity [GO:0003849];identical protein binding [GO:0042802];methylated-DNA-[protein]-cysteine S-methyltransferase activity [GO:0003908]		Phospho-2-dehydro-3-deoxyheptonate aldolase, Tyr-sensitive (EC 2.5.1.54) (3-deoxy-D-arabino-heptulosonate 7-phosphate synthase) (DAHP synthase) (Phospho-2-keto-3-deoxyheptonate aldolase)							0.000508124	0.0369122	-0.196861	0.392306	-0.775638	2.506	0.62253	-0.799947	-0.594921	-0.823957	0.154444	0.0109043	0.147521	-0.376584	-0.189227	0.802858	0.704504	0.422383	-1.09079	-0.521094	-0.163971	0.158643	0.266439	-0.373098	1.10124	0.284708	-0.494205	-0.835088	-0.72282	-0.0693219	0.869754	0.87395	0.789901	0.709075	0.270794	0.775868
aroG,b0754,JW0737	17	13	cellular amino acid biosynthetic process [GO:0008652];chorismate biosynthetic process [GO:0009423];aromatic amino acid family biosynthetic process [GO:0009073]	cytosol [GO:0005829];cytoplasm [GO:0005737]	3-deoxy-7-phosphoheptulonate synthase activity [GO:0003849];identical protein binding [GO:0042802];methylated-DNA-[protein]-cysteine S-methyltransferase activity [GO:0003908]		Phospho-2-dehydro-3-deoxyheptonate aldolase, Phe-sensitive (EC 2.5.1.54) (3-deoxy-D-arabino-heptulosonate 7-phosphate synthase) (DAHP synthase) (Phospho-2-keto-3-deoxyheptonate aldolase)							0.164452	0.000502824	0.856826	-0.236677	-1.24312	-0.360498	-0.528142	-0.894053	-1.02429	-3.45503	0.0016342	0.00442733	0.440367	-0.0283083	2.26712	0.762031	1.08001	-0.0138209	-0.184146	-0.132207	0.413003	-0.185773	-0.65495	-1.20606	-0.123976	-0.345372	-0.545736	-0.256538	-0.327852	-1.4585	0.679605	0.852623	0.5125	0.227796	0.901335	0.729815
aroH,b1704,JW1694	11		cellular amino acid biosynthetic process [GO:0008652];chorismate biosynthetic process [GO:0009423];aromatic amino acid family biosynthetic process [GO:0009073]	cytoplasm [GO:0005737]	3-deoxy-7-phosphoheptulonate synthase activity [GO:0003849];identical protein binding [GO:0042802];methylated-DNA-[protein]-cysteine S-methyltransferase activity [GO:0003908]		Phospho-2-dehydro-3-deoxyheptonate aldolase, Trp-sensitive (EC 2.5.1.54) (3-deoxy-D-arabino-heptulosonate 7-phosphate synthase) (DAHP synthase) (Phospho-2-keto-3-deoxyheptonate aldolase)							0.0303408	0.000515216	-0.654114	0.0271501	-1.69392	0.621691	-0.312887	-0.374465	-0.117927	-0.39843											-0.414351	-0.0413075	0.316869	-0.625548	0.269382	-0.227503	-0.261222	-0.0898931	0.0505812	-0.0692969	0.678617	0.967051	0.751343	0.531612	0.787636	0.820032
aroK,b3390,JW5947	17	17	cellular amino acid biosynthetic process [GO:0008652];chorismate biosynthetic process [GO:0009423];response to antibiotic [GO:0046677];aromatic amino acid family biosynthetic process [GO:0009073]	cytosol [GO:0005829]	magnesium ion binding [GO:0000287];shikimate kinase activity [GO:0004765];ATP binding [GO:0005524]	Cytoplasm	Shikimate kinase 1 (SK 1) (EC 2.7.1.71) (Shikimate kinase I) (SKI)							0.0129232	0.0147784	0.232424	1.89404	-2.89965	3.32138	-1.34031	-0.916107	-1.21618	-0.6234	0.19004	0.251167	-0.824459	0.95363	-4.6081	2.82389	-0.227033	0.992074	0.338074	1.02777	0.0710952	0.980953	0.853684	-1.77122	0.725404	-0.790094	-0.557812	0.176108	0.0117963	0.104105	0.943322	0.326616	0.39328	0.0765235	0.468204	0.429473
artI,b0863,JW0847	24	23	amino acid transport [GO:0006865]	periplasmic space [GO:0042597];membrane [GO:0016020];outer membrane-bounded periplasmic space [GO:0030288]	ligand-gated ion channel activity [GO:0015276]	Periplasm	Putative ABC transporter arginine-binding protein 2				SIGNAL 1..19; /evidence="ECO:0000269|PubMed:8801422, ECO:0000269|PubMed:9298646, ECO:0000269|PubMed:9600841"			0.0590096	0.0124542	0.150822	-1.21829	7.56419	-5.82562	1.41689	2.85406	3.08014	2.66875	0.00250223	0.00781921	0.531362	1.17499	2.18933	-3.63034	0.916109	-0.555074	-0.00406968	-0.477447	0.0264122	-0.72328	-0.805867	4.0032	-2.57904	0.719682	1.50664	0.730786	0.854581	-0.157646	0.978929	0.469508	0.42032	6.24908e-05	0.00990763	0.471721
artJ,b0860,JW0844	11	12	arginine transport [GO:0015809];L-arginine import across plasma membrane [GO:0097638]	periplasmic space [GO:0042597];membrane [GO:0016020];outer membrane-bounded periplasmic space [GO:0030288]	arginine binding [GO:0034618];ligand-gated ion channel activity [GO:0015276];amino acid binding [GO:0016597]	Periplasm	ABC transporter arginine-binding protein 1				SIGNAL 1..19; /evidence="ECO:0000269|PubMed:8801422, ECO:0000269|PubMed:9298646, ECO:0000269|PubMed:9600841"			0.0171175	0.0475484	1.24904	0.229716	4.26661	-1.83163	0.344703	-0.259393	1.64028	-3.30664	0.00524299	0.000678491	0.674914	0.749985	1.3479	-2.04667	1.00595	-0.426108	1.18318	-1.63082	0.627768	0.0696128	-0.614329	1.59617	-1.18492	0.132577	-0.198212	-0.386963	0.653254	-1.72477	0.530156	0.944502	0.538998	0.11045	0.236049	0.894528
artP,b0864,JW0848	6	7	L-arginine import across plasma membrane [GO:0097638]	plasma membrane [GO:0005886];ATP-binding cassette (ABC) transporter complex, substrate-binding subunit-containing [GO:0055052]	ATP binding [GO:0005524];ATPase-coupled polar amino acid-transporter activity [GO:0015426]	Peripheral membrane protein;Cell inner membrane	Arginine transport ATP-binding protein ArtP (EC 7.4.2.-)							0.0243772	0.161322	-0.855087	-0.581686	-0.130854	-1.74771	0.57625	-0.112107	-0.177191	0.190124	0.11094	0.26875	-0.195248	-0.0505985	-1.32948	-0.125737	-0.419661	-0.511652	-0.0603771	-0.0344595	-0.524399	-0.374691	0.0935333	0.340398	-0.694663	0.259366	-0.117561	-0.433101	-0.46874	0.10932	0.600001	0.70789	0.92548	0.733557	0.487266	0.795353
ascG,b2714,JW5434	10		transcription, DNA-templated [GO:0006351];negative regulation of transcription, DNA-templated [GO:0045892];regulation of transcription, DNA-templated [GO:0006355]		sequence-specific DNA binding [GO:0043565];transcription cis-regulatory region binding [GO:0000976];DNA-binding transcription factor activity [GO:0003700]		HTH-type transcriptional regulator AscG (Cryptic asc operon repressor)							0.119388	0.0293992	0.327972	-0.280469	1.22629	0.0456996	-0.348261	0.0341253	0.238029	-1.22737											0.123415	-0.209752	-0.389342	0.435721	0.122428	-0.246873	-0.0374881	0.153211	0.264864	-0.74694	0.901778	0.833861	0.697023	0.663039	0.90256	0.805006
asd,hom,b3433,JW3396	24	25	threonine biosynthetic process [GO:0009088];diaminopimelate biosynthetic process [GO:0019877];isoleucine biosynthetic process [GO:0009097];lysine biosynthetic process via diaminopimelate [GO:0009089];homoserine biosynthetic process [GO:0009090];'de novo' L-methionine biosynthetic process [GO:0071266];cellular response to DNA damage stimulus [GO:0006974]	cytosol [GO:0005829]	aspartate-semialdehyde dehydrogenase activity [GO:0004073];NADP binding [GO:0050661];methylated-DNA-[protein]-cysteine S-methyltransferase activity [GO:0003908];protein dimerization activity [GO:0046983];glycerol-3-phosphate dehydrogenase [NAD(P)+] activity [GO:0047952];glycerol-3-phosphate dehydrogenase [NAD+] activity [GO:0004367];succinate-semialdehyde dehydrogenase [NAD(P)+] activity [GO:0009…		Aspartate-semialdehyde dehydrogenase (ASA dehydrogenase) (ASADH) (EC 1.2.1.11) (Aspartate-beta-semialdehyde dehydrogenase)							0.0153685	0.567159	0.916761	-0.332622	1.85605	-0.065519	-0.0691876	-0.662438	0.387637	-0.81828	0.0245793	0.0364685	0.74928	0.042988	5.63029	-0.252618	0.364238	-1.54935	-1.22969	-0.169059	0.445821	-0.23831	-0.740305	0.458156	0.0900846	-0.0940597	-0.418909	-0.381024	0.193972	-0.14151	0.655726	0.811641	0.459115	0.64684	0.92822	0.925062
asmA,yegA,b2064,JW2049	25	31	regulation of protein targeting to membrane [GO:0090313]	plasma membrane [GO:0005886];periplasmic space [GO:0042597]		Periplasm	Protein AsmA				SIGNAL 1..22; /evidence="ECO:0000255"			0.063428	0.318912	-0.207746	0.192513	1.51046	-0.826796	0.29698	0.100042	-0.345054	0.755946	0.0484043	0.00258655	0.152042	-0.349393	1.47961	-0.70417	-0.104219	-1.03539	-1.39169	-1.02212	-0.169931	0.049241	0.162998	0.884676	-0.614323	0.106445	-0.0013935	-0.164013	-0.407737	0.302983	0.865064	0.960727	0.87052	0.376332	0.539002	0.915229
asnA,b3744,JW3722	16	14	L-asparagine biosynthetic process [GO:0070981];cellular response to DNA damage stimulus [GO:0006974];asparagine biosynthetic process [GO:0006529]	cytosol [GO:0005829]	identical protein binding [GO:0042802];aspartate-ammonia ligase activity [GO:0004071];ATP binding [GO:0005524];methylated-DNA-[protein]-cysteine S-methyltransferase activity [GO:0003908]	Cytoplasm	Aspartate--ammonia ligase (EC 6.3.1.1) (Asparagine synthetase A)							0.153219	0.0780608	-1.26574	-0.381462	3.16122	-0.901032	-0.560883	-1.02407	-0.815563	-0.415883	0.0100968	0.0167589	-0.642359	-0.219543	13.3323	-1.61255	-0.291433	-0.395074	-1.73233	1.60137	-0.749264	-0.265053	0.428036	2.36792	-0.340678	-0.3633	-0.616932	-0.309806	-0.195631	0.276856	0.453698	0.790968	0.668625	0.0178883	0.733346	0.716381
asnB,b0674,JW0660	31	34	L-asparagine biosynthetic process [GO:0070981];glutamine metabolic process [GO:0006541];cellular amino acid catabolic process [GO:0009063];asparagine biosynthetic process [GO:0006529];cellular amino acid biosynthetic process [GO:0008652]	cytosol [GO:0005829];cytoplasm [GO:0005737]	identical protein binding [GO:0042802];methylated-DNA-[protein]-cysteine S-methyltransferase activity [GO:0003908];aspartate-ammonia ligase activity [GO:0004071];ATP binding [GO:0005524];amino acid binding [GO:0016597];asparagine synthase (glutamine-hydrolyzing) activity [GO:0004066]		Asparagine synthetase B [glutamine-hydrolyzing] (AS-B) (EC 6.3.5.4)		BIOPHYSICOCHEMICAL PROPERTIES: pH dependence: Optimum pH is 6.5-8. {ECO:0000269|PubMed:7907328};					0.000488232	0.00455674	-0.114704	-0.286797	2.51268	0.0660594	0.369425	-0.705348	-0.910069	-0.785531	0.0694136	0.156264	0.142062	0.12429	3.5369	-0.360065	-0.110274	-0.650497	-1.30056	-0.686441	-0.118983	-0.213217	-0.150408	1.38252	0.137041	0.146114	-0.442406	-0.644694	-0.756794	-0.10008	0.905289	0.831158	0.880443	0.166812	0.890998	0.883831
asnC,b3743,JW3721	7		negative regulation of transcription, DNA-templated [GO:0045892];response to amino acid [GO:0043200];positive regulation of transcription, DNA-templated [GO:0045893]		DNA-binding transcription factor activity [GO:0003700];sequence-specific DNA binding [GO:0043565];amino acid binding [GO:0016597]		Regulatory protein AsnC							0.326681	0.000102263	-0.618333	-0.478445	-0.978155	-0.551886	0.082291	-0.0676397	-0.0478268	-0.116717											-0.394758	-0.318159	0.0204247	-0.253204	-0.0963886	-0.0111138	-0.0932121	-0.138273	-0.127424	-0.0830476	0.693021	0.750364	0.983705	0.800111	0.923212	0.991133
asnS,tss,b0930,JW0913	37	37	tRNA aminoacylation for protein translation [GO:0006418];asparaginyl-tRNA aminoacylation [GO:0006421]	cytoplasm [GO:0005737]	nucleic acid binding [GO:0003676];asparagine-tRNA ligase activity [GO:0004816];ATP binding [GO:0005524]	Cytoplasm	Asparagine--tRNA ligase (EC 6.1.1.22) (Asparaginyl-tRNA synthetase) (AsnRS)							0.00280967	0.00263942	0.0634261	0.223141	-2.20586	-1.10469	-1.10974	-1.67014	-1.23513	-1.81748	0.00604034	0.035928	-0.664267	-0.309559	-2.84619	-0.651493	-0.665781	-1.83211	-1.01919	-2.56622	-0.0214437	0.0660122	0.0312817	-1.29878	-0.783264	-0.663842	-0.970704	-0.363036	-0.124835	-0.136852	0.982892	0.947368	0.975045	0.19402	0.433472	0.506791
aspA,b4139,JW4099	28	33	tricarboxylic acid cycle [GO:0006099];aspartate metabolic process [GO:0006531]	cytosol [GO:0005829];membrane [GO:0016020]	aspartate ammonia-lyase activity [GO:0008797]		Aspartate ammonia-lyase (Aspartase) (EC 4.3.1.1)							0.246335	0.00188798	0.238025	-3.34985	9.48369	-3.60338	-0.22566	0.0488918	-4.76484	0.997319	0.00145407	0.18633	3.0777	-0.681692	12.9772	-3.07655	2.07934	2.58987	-2.99381	5.39438	0.0741625	-1.89047	-2.02081	5.00653	-0.195001	-0.17974	-0.0294023	0.0941634	-2.54172	0.463161	0.940881	0.0586952	0.0432999	5.54214e-07	0.845392	0.857357
aspC,b0928,JW0911	32	34	L-phenylalanine biosynthetic process [GO:0009094];L-phenylalanine biosynthetic process from chorismate via phenylpyruvate [GO:0033585]	cytosol [GO:0005829];cytoplasm [GO:0005737]	identical protein binding [GO:0042802];transaminase activity [GO:0008483];methylated-DNA-[protein]-cysteine S-methyltransferase activity [GO:0003908];L-aspartate:2-oxoglutarate aminotransferase activity [GO:0004069];pyridoxal phosphate binding [GO:0030170];L-tyrosine:2-oxoglutarate aminotransferase activity [GO:0004838]	Cytoplasm	Aspartate aminotransferase (AspAT) (EC 2.6.1.1) (Transaminase A)							0.000865257	0.0483566	0.910755	-0.345643	4.66018	0.151499	-0.171177	-1.27655	1.302	-2.26316	0.000138075	0.000648368	1.34948	0.314186	4.75317	-0.334811	-1.58501	-2.42627	-0.270021	-1.35635	0.442533	-0.24544	-0.744147	1.99692	0.216048	-0.149906	-0.755184	-0.661452	0.7505	-0.596415	0.658104	0.806116	0.456787	0.0458338	0.82895	0.880838
aspS,tls,b1866,JW1855	55	56	aspartyl-tRNA aminoacylation [GO:0006422]	cytosol [GO:0005829]	nucleic acid binding [GO:0003676];ATP binding [GO:0005524];aspartate-tRNA ligase activity [GO:0004815]	Cytoplasm	Aspartate--tRNA ligase (EC 6.1.1.12) (Aspartyl-tRNA synthetase) (AspRS)							0.00784192	0.000175174	0.0410707	-0.337732	-1.60223	-1.99913	-0.427335	-1.15395	-1.24772	-0.821798	0.00702424	0.0739634	0.1661	-0.746023	-1.74436	-1.47129	-0.122065	-1.80367	-1.17776	-1.09245	-0.0336849	-0.241108	-0.263597	-0.956006	-0.965914	-0.290173	-0.688049	-0.454051	-0.505397	0.125705	0.973128	0.809471	0.79209	0.339069	0.334087	0.771684
atpA,papA,uncA,b3734,JW3712	39	42	ATP synthesis coupled proton transport [GO:0015986]	plasma membrane [GO:0005886];proton-transporting ATP synthase complex, catalytic core F(1) [GO:0045261];membrane [GO:0016020]	proton-transporting ATP synthase activity, rotational mechanism [GO:0046933];proton-transporting ATPase activity, rotational mechanism [GO:0046961];ATP binding [GO:0005524];ADP binding [GO:0043531]	Peripheral membrane protein;Cell inner membrane	ATP synthase subunit alpha (EC 7.1.2.2) (ATP synthase F1 sector subunit alpha) (F-ATPase subunit alpha)							0.0367292	0.393006	0.466662	0.164376	0.462569	-0.748308	0.165177	-1.18687	0.456801	-1.53681	0.000125218	0.0218718	0.577561	-0.515245	1.27381	0.100951	-0.0905214	-1.326	-0.102998	-2.43975	0.199358	0.033834	-0.221698	-0.0584151	-0.555937	0.0342726	-0.706077	-0.796524	0.103512	-0.247793	0.841983	0.97301	0.824549	0.953418	0.578254	0.97266
atpB,papD,uncB,b3738,JW3716	6	6	plasma membrane ATP synthesis coupled proton transport [GO:0042777]	proton-transporting ATP synthase complex, coupling factor F(o) [GO:0045263];integral component of plasma membrane [GO:0005887]	proton-transporting ATP synthase activity, rotational mechanism [GO:0046933]	Multi-pass membrane protein;Cell inner membrane	ATP synthase subunit a (ATP synthase F0 sector subunit a) (F-ATPase subunit 6)						TRANSMEM 40..60; /note="Helical"; /evidence="ECO:0000305"; TRANSMEM 100..120; /note="Helical"; /evidence="ECO:0000305"; TRANSMEM 146..166; /note="Helical"; /evidence="ECO:0000305"; TRANSMEM 220..240; /note="Helical"; /evidence="ECO:0000305"; TRANSMEM 242..262; /note="Helical"; /evidence="ECO:0000305"	0.000293872	0.0452168	0.253407	0.357262	0.347682	-0.638519	0.796304	-0.73234	-2.43589	-2.3963	0.00544028	0.00170513	1.09617	0.143002	0.971915	-1.55119	-1.2879	-1.85138	-2.83449	0.629578	0.082585	0.139453	0.000694165	-0.00455144	-0.601439	0.379862	-0.457186	-0.893222	-1.82605	-0.96732	0.934181	0.889092	0.999446	0.996368	0.547547	0.704048
atpC,papG,uncC,b3731,JW3709	6	7	ATP synthesis coupled proton transport [GO:0015986]	plasma membrane [GO:0005886];proton-transporting ATP synthase complex, catalytic core F(1) [GO:0045261]	ATP binding [GO:0005524];proton-transporting ATP synthase activity, rotational mechanism [GO:0046933]	Peripheral membrane protein;Cell inner membrane	ATP synthase epsilon chain (ATP synthase F1 sector epsilon subunit) (F-ATPase epsilon subunit)							0.408862	0.000935953	0.680137	0.859745	0.640856	0.467503	0.439816	-0.273529	0.708308	-0.310575	0.234597	0.0538422	0.0374061	-0.587379	0.683655	-0.543314	0.957312	-0.501059	0.0108881	-0.452956	0.316252	0.414601	0.0421751	-0.0776833	-0.270957	0.184658	-0.205952	-0.446785	0.0908451	-0.0764598	0.751811	0.678434	0.966359	0.93808	0.786424	0.853497
atpD,papB,uncD,b3732,JW3710	34	37		plasma membrane [GO:0005886];proton-transporting ATP synthase complex, catalytic core F(1) [GO:0045261];membrane [GO:0016020]	proton-transporting ATPase activity, rotational mechanism [GO:0046961];ATP binding [GO:0005524];proton-transporting ATP synthase activity, rotational mechanism [GO:0046933]	Peripheral membrane protein;Cell inner membrane	ATP synthase subunit beta (EC 7.1.2.2) (ATP synthase F1 sector subunit beta) (F-ATPase subunit beta)							0.13146	0.320386	0.227006	-0.455496	0.557102	-1.31278	0.757821	-1.14933	0.984548	-0.851126	0.137339	0.0443595	0.680351	-0.758327	1.2674	-1.04141	-0.372227	-0.920897	0.344549	-0.815255	0.0681284	-0.305593	-0.429896	0.124579	-0.525602	0.35879	-0.685518	-1.10048	0.0679761	0.107113	0.945683	0.759915	0.667272	0.900857	0.599165	0.719752
atpE,papH,uncE,b3737,JW3715	2	2	ATP synthesis coupled proton transport [GO:0015986]	proton-transporting ATP synthase complex, coupling factor F(o) [GO:0045263];plasma membrane [GO:0005886];integral component of membrane [GO:0016021]	proton-transporting ATPase activity, rotational mechanism [GO:0046961];lipid binding [GO:0008289];proton-transporting ATP synthase activity, rotational mechanism [GO:0046933]	Multi-pass membrane protein;Cell inner membrane	ATP synthase subunit c (ATP synthase F(0) sector subunit c) (Dicyclohexylcarbodiimide-binding protein) (F-type ATPase subunit c) (F-ATPase subunit c) (Lipid-binding protein)						TRANSMEM 11..31; /note="Helical"; TRANSMEM 53..73; /note="Helical"	0.0248838	0.00019056	0.510598	0.82002	0.733827	-0.754973	0.205274	-1.51104	-0.25694	-1.62764	0.365533	0.0434653	-0.0856183	-0.837051	0.357589	0.0487088	-0.236335	-0.774635	0.588584	-0.22404	0.223416	0.392849	0.113258	0.0660605	-0.918602	0.0562287	-0.883585	-0.995988	-0.309271	-0.12002	0.823211	0.694431	0.909826	0.94733	0.358304	0.95516
atpF,papF,uncF,b3736,JW3714	21	22		proton-transporting ATP synthase complex, coupling factor F(o) [GO:0045263];plasma membrane [GO:0005886];integral component of membrane [GO:0016021]	proton-transporting ATPase activity, rotational mechanism [GO:0046961];proton-transporting ATP synthase activity, rotational mechanism [GO:0046933]	Cell inner membrane;Single-pass membrane protein	ATP synthase subunit b (ATP synthase F(0) sector subunit b) (ATPase subunit I) (F-type ATPase subunit b) (F-ATPase subunit b)						TRANSMEM 11..31; /note="Helical"; /evidence="ECO:0000255|HAMAP-Rule:MF_01398"	0.0103546	0.0115966	1.94068	4.1249	0.588173	7.80271	-1.48402	0.319884	-1.61259	-3.09716	0.000330116	0.292157	0.727064	2.53167	1.08802	4.59109	-0.464407	-0.403434	0.13431	-1.05239	1.00649	2.20252	1.13986	-0.796771	1.9577	-0.868788	0.118987	0.9316	-0.126577	-1.92727	0.314179	0.0276285	0.254346	0.425584	0.0502651	0.384963
atpG,papC,uncG,b3733,JW3711	28	30	ATP synthesis coupled proton transport [GO:0015986];plasma membrane ATP synthesis coupled proton transport [GO:0042777]	plasma membrane [GO:0005886];proton-transporting ATP synthase complex, catalytic core F(1) [GO:0045261];membrane [GO:0016020]	proton-transporting ATPase activity, rotational mechanism [GO:0046961];ATP binding [GO:0005524];proton-transporting ATP synthase activity, rotational mechanism [GO:0046933]	Peripheral membrane protein;Cell inner membrane	ATP synthase gamma chain (ATP synthase F1 sector gamma subunit) (F-ATPase gamma subunit)							0.180163	0.03822	0.376365	-0.168476	1.21301	-0.319411	0.894895	-0.382676	-0.0680121	-0.687727	0.00494143	0.110397	0.45474	0.0079467	2.05889	0.871236	-0.281307	-1.35482	-0.502634	-2.61451	0.149914	-0.148428	-0.354516	0.401953	-0.138822	0.433848	-0.265719	-0.755741	-0.583439	-0.223212	0.880832	0.882005	0.722952	0.687718	0.889591	0.664399
atpH,papE,uncH,b3735,JW3713	9	13	ATP synthesis coupled proton transport [GO:0015986]	plasma membrane [GO:0005886];proton-transporting ATP synthase complex, catalytic core F(1) [GO:0045261]	proton-transporting ATPase activity, rotational mechanism [GO:0046961];proton-transporting ATP synthase activity, rotational mechanism [GO:0046933]	Peripheral membrane protein;Cell inner membrane	ATP synthase subunit delta (ATP synthase F(1) sector subunit delta) (F-type ATPase subunit delta) (F-ATPase subunit delta)							0.000203352	0.0022595	1.36269	1.15543	2.29874	2.65331	-0.211428	0.818163	-0.738381	0.444836	0.00399439	0.00465732	0.722278	0.262132	1.71362	2.10145	-0.411194	-0.0208958	-0.810359	-0.0782943	0.690004	0.576512	-0.169666	0.456383	0.764025	-0.171947	0.391832	0.507604	-0.344721	-0.260599	0.490192	0.564269	0.865273	0.648115	0.444852	0.863479
avtA,b3572,JW5652	9	11	valine biosynthetic process [GO:0009099];alpha-amino acid metabolic process [GO:1901605];D-alanine biosynthetic process [GO:0030632]	cytosol [GO:0005829]	valine-pyruvate transaminase activity [GO:0009042];pyridoxal phosphate binding [GO:0030170];transaminase activity [GO:0008483]	Cytoplasm	Valine--pyruvate aminotransferase (EC 2.6.1.66) (Alanine--valine transaminase) (Transaminase C)							0.144486	0.0351636	0.0739432	0.117567	-1.28406	-0.0475361	-0.0329868	0.510512	0.560309	0.918525	0.000720632	0.000643617	-0.597194	-0.450894	-2.40616	-0.064663	0.184157	0.24644	0.441765	0.632979	-0.0156848	0.00820266	-0.0322868	-0.799784	-0.146581	-0.074237	0.223369	0.241432	0.2687	0.167244	0.987486	0.993455	0.974243	0.423836	0.883463	0.940822
azoR,acpD,b1412,JW1409	13	15	response to oxidative stress [GO:0006979]	cytosol [GO:0005829]	oxidoreductase activity, acting on NAD(P)H, quinone or similar compound as acceptor [GO:0016655];electron transfer activity [GO:0009055];glycerol-3-phosphate dehydrogenase [NAD+] activity [GO:0004367];azobenzene reductase activity [GO:0050446];FMN binding [GO:0010181];glycerol dehydrogenase [NAD+] activity [GO:0008888];oxidoreductase activity, acting on NAD(P)H, NAD(P) as acceptor [GO:0016652]		FMN-dependent NADH:quinone oxidoreductase (EC 1.6.5.-) (Azo-dye reductase) (FMN-dependent NADH-azo compound oxidoreductase) (FMN-dependent NADH-azoreductase) (EC 1.7.1.17)							0.0278563	0.00994404	-0.0866467	-0.311927	1.24647	0.42585	0.73481	-0.716404	-0.38131	-1.60216	0.00196187	0.00212309	0.301852	0.347031	2.23422	-0.136698	-0.184367	-1.06218	-0.724623	0.0364304	-0.10362	-0.226978	-0.179532	0.67381	0.347814	0.34619	-0.448459	-0.850824	-0.667335	-0.541191	0.917471	0.820441	0.85752	0.500432	0.72798	0.7292
baeR,b2079,JW2064	13	14	transcription, DNA-templated [GO:0006351];regulation of response to drug [GO:2001023];positive regulation of DNA-templated transcription, initiation [GO:2000144]	cytosol [GO:0005829];protein-DNA complex [GO:0032993]	identical protein binding [GO:0042802];methylated-DNA-[protein]-cysteine S-methyltransferase activity [GO:0003908];phosphorelay response regulator activity [GO:0000156];bacterial-type cis-regulatory region sequence-specific DNA binding [GO:0000986];DNA-binding transcription activator activity [GO:0001216];transcription cis-regulatory region binding [GO:0000976]	Cytoplasm	Transcriptional regulatory protein BaeR			PTM: Phosphorylated by BaeS. {ECO:0000269|PubMed:15522865}.				0.000139393	0.00735692	0.326807	1.16431	0.151888	2.71208	-0.715228	-1.07249	-0.639145	-1.14618	0.000174025	0.116469	-0.264367	1.62515	-0.985956	3.8131	0.2243	-0.0579571	1.3932	-2.39471	0.122777	0.581375	0.402423	-0.151956	0.791345	-0.447815	-0.643445	-0.251804	-0.0145136	-0.0965224	0.902283	0.560988	0.687373	0.879222	0.428743	0.654286
bamA,yaeT,yzzN,yzzY,b0177,JW0172	52	47	Gram-negative-bacterium-type cell outer membrane assembly [GO:0043165];protein insertion into membrane [GO:0051205];cell adhesion [GO:0007155]	Bam protein complex [GO:1990063];cell outer membrane [GO:0009279];integral component of membrane [GO:0016021]		Cell outer membrane	Outer membrane protein assembly factor BamA (Omp85)				SIGNAL 1..20; /evidence="ECO:0000255|HAMAP-Rule:MF_01430, ECO:0000269|PubMed:9298646"		TRANSMEM 425..433; /note="Beta stranded; Name=Strand 1"; /evidence="ECO:0000269|PubMed:24914988"; TRANSMEM 436..446; /note="Beta stranded; Name=Strand 2"; /evidence="ECO:0000269|PubMed:24914988"; TRANSMEM 455..462; /note="Beta stranded; Name=Strand 3"; /evidence="ECO:0000269|PubMed:24914988"; TRANSMEM 466..475; /note="Beta stranded; Name=Strand 4"; /evidence="ECO:0000269|PubMed:24914988"; TRANSME…	0.00548527	0.00416999	-0.0158965	3.72217	-2.07319	2.91282	0.144929	-0.932789	-0.350492	-1.51103	0.000183071	0.000346197	-0.370497	2.62261	-0.509489	3.98986	0.80601	-0.00635156	-0.138782	-0.792628	-0.0648788	1.982	1.9907	-1.1827	-0.499359	0.0231855	-0.566947	-0.646306	-0.327455	-0.372806	0.948271	0.0474795	0.0465137	0.23693	0.617527	0.981502
bamB,yfgL,b2512,JW2496	20	20	Gram-negative-bacterium-type cell outer membrane assembly [GO:0043165];protein insertion into membrane [GO:0051205]	Bam protein complex [GO:1990063];cell outer membrane [GO:0009279]	identical protein binding [GO:0042802];methylated-DNA-[protein]-cysteine S-methyltransferase activity [GO:0003908]	Cell outer membrane;Lipid-anchor	Outer membrane protein assembly factor BamB				SIGNAL 1..19; /evidence="ECO:0000255|HAMAP-Rule:MF_00923"			0.000220912	0.035367	-0.570429	2.4586	-2.64035	2.11367	1.26637	-0.839087	-1.8257	-0.668575	0.00421933	0.0252151	0.0429409	0.900026	0.129544	2.09069	0.250914	0.0829138	-1.50302	1.22067	-0.368527	1.2901	1.60245	-1.18961	-0.245053	0.637257	-0.515638	-1.20907	-1.74931	0.0371939	0.71248	0.197017	0.109056	0.234199	0.806416	0.523957
bamC,dapX,nlpB,b2477,JW2462	20	19	Gram-negative-bacterium-type cell outer membrane assembly [GO:0043165];protein insertion into membrane [GO:0051205]	Bam protein complex [GO:1990063];cell surface [GO:0009986]	identical protein binding [GO:0042802];methylated-DNA-[protein]-cysteine S-methyltransferase activity [GO:0003908]	Cell outer membrane;Lipid-anchor	Outer membrane protein assembly factor BamC				SIGNAL 1..24			0.0924596	0.0205038	0.713874	3.95956	-1.41277	4.1736	0.795505	-0.514209	1.18434	-1.12364	0.00257656	0.0673018	0.627208	2.16932	2.89122	3.62559	0.522148	-0.534497	1.98442	0.531503	0.334726	2.11199	1.72109	-1.22067	0.0610255	0.379425	-0.337743	-0.773342	0.15674	-0.389884	0.737832	0.0346876	0.0852352	0.222209	0.951339	0.704372
bamD,yfiO,b2595,JW2577	18	15	Gram-negative-bacterium-type cell outer membrane assembly [GO:0043165];protein insertion into membrane [GO:0051205]	Bam protein complex [GO:1990063];cell outer membrane [GO:0009279]		Cell outer membrane;Lipid-anchor	Outer membrane protein assembly factor BamD				SIGNAL 1..19; /evidence="ECO:0000255|HAMAP-Rule:MF_00922"			0.00192115	0.0183889	0.795622	2.27566	-0.390499	1.76963	-1.16882	-1.60278	-5.02104	-1.94139	0.000111063	0.0150791	0.418114	1.36988	-1.26521	2.69696	-0.554283	-0.477845	-1.37827	0.510237	0.379489	1.18992	0.754258	-0.705665	-0.333266	-0.69619	-0.933819	-0.293803	-2.16556	-0.241589	0.704325	0.234077	0.450695	0.480396	0.738934	0.48631
bamE,smpA,b2617,JW2598	3	3	protein insertion into membrane [GO:0051205];Gram-negative-bacterium-type cell outer membrane assembly [GO:0043165];response to antibiotic [GO:0046677]	Bam protein complex [GO:1990063]	methylated-DNA-[protein]-cysteine S-methyltransferase activity [GO:0003908];identical protein binding [GO:0042802];protein-macromolecule adaptor activity [GO:0030674]	Cell outer membrane;Lipid-anchor	Outer membrane protein assembly factor BamE				SIGNAL 1..19; /evidence="ECO:0000255|HAMAP-Rule:MF_00925"			0.18435	0.0877686	0.120207	1.20525	0.668004	0.84722	0.632167	-0.0909531	1.05841	3.12439	0.0190201	0.0537749	0.0565574	0.466241	0.78936	1.77877	0.0338259	-0.750573	1.05527	0.240702	0.00964796	0.603791	0.537969	0.243786	-0.252223	0.289985	-0.105978	-0.452137	0.177227	1.70447	0.992302	0.545983	0.590599	0.807397	0.800869	0.771828
bcp,b2480,JW2465	15	15	cellular response to oxidative stress [GO:0034599];cell redox homeostasis [GO:0045454];response to oxidative stress [GO:0006979]	cytosol [GO:0005829];cytoplasm [GO:0005737]	hydroperoxide reductase activity [GO:0032843];thioredoxin peroxidase activity [GO:0008379]		Peroxiredoxin Bcp (EC 1.11.1.24) (Bacterioferritin comigratory protein) (Thioredoxin peroxidase) (Thioredoxin-dependent peroxiredoxin Bcp)							0.278998	0.384115	-0.0648342	-0.278674	-0.128728	-0.311767	0.717914	-0.758724	0.201973	-0.948795	0.0142844	0.011451	0.624496	1.54554	1.65081	0.236362	-0.0985227	0.288669	-0.0925302	1.66386	-0.0916759	-0.20877	-0.173268	-0.0911611	-0.074295	0.336938	-0.471633	-0.864745	-0.338691	-0.160252	0.926956	0.834628	0.862441	0.927365	0.940776	0.736164
bdcR,yjgJ,b4251,JW4208	7		negative regulation of transcription, DNA-templated [GO:0045892];regulation of transcription, DNA-templated [GO:0006355]		DNA-binding transcription factor activity [GO:0003700];transcription cis-regulatory region binding [GO:0000976]		HTH-type transcriptional repressor BdcR							0.259968	0.123876	0.293054	0.484063	0.0200686	0.669712	0.0540443	-0.66705	-0.976792	-0.809358											0.104295	0.208887	0.0484173	-0.205655	0.0454829	-0.0265809	-0.421434	-0.451028	-0.620635	-0.134099	0.916935	0.834537	0.961384	0.837061	0.963722	0.978794
bepA,yfgC,b2494,JW2479	17	22	chaperone-mediated protein folding [GO:0061077];Gram-negative-bacterium-type cell outer membrane assembly [GO:0043165];proteolysis involved in cellular protein catabolic process [GO:0051603]	membrane [GO:0016020];outer membrane-bounded periplasmic space [GO:0030288]	metal ion binding [GO:0046872];methylated-DNA-[protein]-cysteine S-methyltransferase activity [GO:0003908];protein disulfide isomerase activity [GO:0003756];metalloendopeptidase activity [GO:0004222];zinc ion binding [GO:0008270]	Periplasm	Beta-barrel assembly-enhancing protease (EC 3.4.-.-)				SIGNAL 1..27; /evidence="ECO:0000255|HAMAP-Rule:MF_00997"			0.0431787	0.341023	1.19161	0.576043	4.74145	0.103182	-0.382044	-0.807022	-0.160435	-1.49667	0.00240513	0.00840425	0.644748	0.215831	4.91532	0.0487272	-0.511293	-1.14277	0.777717	-1.99599	0.596324	0.259253	-0.393245	1.88763	-0.315101	-0.265372	-0.49808	-0.288882	0.0651735	-0.433806	0.550959	0.79544	0.694138	0.0590753	0.752685	0.790723
betB,b0312,JW0304	21		response to X-ray [GO:0010165];response to osmotic stress [GO:0006970];glycine betaine biosynthetic process from choline [GO:0019285]	cytosol [GO:0005829];protein-containing complex [GO:0032991]	identical protein binding [GO:0042802];metal ion binding [GO:0046872];methylated-DNA-[protein]-cysteine S-methyltransferase activity [GO:0003908];aldehyde dehydrogenase (NAD+) activity [GO:0004029];betaine-aldehyde dehydrogenase activity [GO:0008802];glycerol-3-phosphate dehydrogenase [NAD+] activity [GO:0004367];glycerol dehydrogenase [NAD+] activity [GO:0008888]		Betaine aldehyde dehydrogenase (BADH) (EC 1.2.1.8)		BIOPHYSICOCHEMICAL PROPERTIES: pH dependence: Optimum pH is between 7.5 and 9.5. {ECO:0000269|PubMed:2194570, ECO:0000269|PubMed:3512525};					0.20828	0.039458	-0.357	0.239441	-0.505176	0.021969	-0.428585	-0.745112	-1.02892	-1.0574											-0.251659	0.074938	0.270422	-0.137312	-0.175257	-0.290857	-0.464179	-0.229497	-0.384902	-0.227176	0.801305	0.940264	0.786835	0.890784	0.860878	0.771161
bfr,b3336,JW3298	13		intracellular sequestering of iron ion [GO:0006880];iron ion transport [GO:0006826]	cytosol [GO:0005829];membrane [GO:0016020]	identical protein binding [GO:0042802];oxidoreductase activity [GO:0016491];methylated-DNA-[protein]-cysteine S-methyltransferase activity [GO:0003908];iron ion binding [GO:0005506];heme binding [GO:0020037];ferroxidase activity [GO:0004322];ferric iron binding [GO:0008199]		Bacterioferritin (BFR) (EC 1.16.3.1) (Cytochrome b-1) (Cytochrome b-557)							0.000130544	0.000880351	-0.446921	-1.34704	13.2579	-1.62297	2.55608	6.78277	9.56745	7.08069											-0.300897	-0.793782	-0.549059	7.44826	-0.207264	1.34347	3.65791	2.25826	3.78308	0.106957	0.763493	0.427322	0.582965	9.45781e-14	0.835804	0.179119
bglA,bglD,yqfC,b2901,JW2869	36	32	carbohydrate catabolic process [GO:0016052]	cytosol [GO:0005829]	beta-glucosidase activity [GO:0008422];glucosidase activity [GO:0015926];methyl beta-D-glucoside 6-phosphate glucohydrolase activity [GO:0103047];6-phospho-beta-glucosidase activity [GO:0008706]		6-phospho-beta-glucosidase BglA (EC 3.2.1.86) (Phospho-beta-glucosidase A)							0.0041484	0.0183674	-0.543784	-0.794848	-0.129616	-0.59772	1.08014	-0.494132	0.588242	-1.99473	0.00239466	0.00546308	0.187124	-0.622645	-0.248662	-0.367517	0.413854	-0.0577328	0.806456	-1.99672	-0.353937	-0.491414	-0.193651	0.170614	0.0517684	0.535284	-0.326749	-0.918208	-0.325526	-0.877864	0.723386	0.623134	0.846449	0.864528	0.958713	0.592453
bglX,yohA,b2132,JW2120	52	52	glucan catabolic process [GO:0009251]	periplasmic space [GO:0042597];outer membrane-bounded periplasmic space [GO:0030288]	scopolin beta-glucosidase activity [GO:0102483];glucosidase activity [GO:0015926];beta-glucosidase activity [GO:0008422]	Periplasm	Periplasmic beta-glucosidase (EC 3.2.1.21) (Beta-D-glucoside glucohydrolase) (Cellobiase) (Gentiobiase)				SIGNAL 1..20; /evidence="ECO:0000255"			0.0290966	0.0591528	0.134198	0.227789	-0.0121175	-0.775246	-0.207685	-1.09999	-0.801577	-1.5921	0.000115636	0.000375822	0.119047	-0.855988	-0.636258	-2.69097	-0.528566	-1.79077	-1.09066	-1.61309	0.0173091	0.0685575	-0.00492588	-0.136293	-0.605412	-0.169897	-0.658502	-0.544779	-0.381375	-0.325643	0.98619	0.945342	0.99607	0.89159	0.544905	0.865091
bioA,b0774,JW0757	7		biotin biosynthetic process [GO:0009102]	cytoplasm [GO:0005737]	adenosylmethionine-8-amino-7-oxononanoate transaminase activity [GO:0004015];pyridoxal phosphate binding [GO:0030170]	Cytoplasm	Adenosylmethionine-8-amino-7-oxononanoate aminotransferase (EC 2.6.1.62) (7,8-diamino-pelargonic acid aminotransferase) (DAPA AT) (DAPA aminotransferase) (7,8-diaminononanoate synthase) (DANS) (Diaminopelargonic acid synthase)							0.152798	0.0740297	-0.55081	0.397032	-1.02997	-0.192421	-0.594384	-0.65169	-0.284443	-1.15645											-0.357784	0.161231	0.462841	-0.318549	-0.378944	-0.381644	-0.413024	-0.0875536	0.113542	-0.332571	0.720505	0.871912	0.643479	0.750069	0.704729	0.702725
bioD2,ynfK,b1593,JW5264	10		biotin biosynthetic process [GO:0009102]	cytosol [GO:0005829]	magnesium ion binding [GO:0000287];ATP binding [GO:0005524];dethiobiotin synthase activity [GO:0004141]	Cytoplasm	ATP-dependent dethiobiotin synthetase BioD 2 (EC 6.3.3.3) (DTB synthetase 2) (DTBS 2) (Dethiobiotin synthase 2)							0.000516165	0.0907384	2.1731	-1.57542	8.23787	-0.772269	-1.23173	0.422877	2.34782	0.40748											1.13376	-0.918834	-2.10877	3.26475	0.38361	-0.730637	0.175383	0.849846	1.9039	-0.0646056	0.256894	0.358182	0.0349642	0.00109562	0.701268	0.465001
bioH,bioB,b3412,JW3375	9	10	biotin biosynthetic process [GO:0009102]	cytoplasm [GO:0005737]	pimelyl-[acyl-carrier protein] methyl ester esterase activity [GO:0090499];2 iron, 2 sulfur cluster binding [GO:0051537];methylated-DNA-[protein]-cysteine S-methyltransferase activity [GO:0003908];carboxylic ester hydrolase activity [GO:0052689];iron ion binding [GO:0005506];4 iron, 4 sulfur cluster binding [GO:0051539];biotin synthase activity [GO:0004076]	Cytoplasm	Pimeloyl-[acyl-carrier protein] methyl ester esterase (EC 3.1.1.85) (Biotin synthesis protein BioH) (Carboxylesterase BioH)	BIOPHYSICOCHEMICAL PROPERTIES: Temperature dependence: Optimum temperature is between 20 and 30 degrees Celsius. {ECO:0000269|PubMed:12732651, ECO:0000269|PubMed:17625941, ECO:0000269|PubMed:19307763};	BIOPHYSICOCHEMICAL PROPERTIES: pH dependence: Optimum pH is 8.0-8.5. The activity is more than 90% in the pH range from 7 to 9. {ECO:0000269|PubMed:12732651, ECO:0000269|PubMed:17625941, ECO:0000269|PubMed:19307763};					0.0051406	0.00121288	0.203958	0.611005	-0.370763	2.08646	-0.268798	-0.230344	-1.21909	-0.641306	0.143512	0.00105259	-0.160501	0.048305	-0.558274	1.25407	-0.50664	-1.00641	-1.0468	-0.662646	0.055508	0.278397	0.166715	-0.370877	0.751746	-0.203361	-0.182305	-0.0351177	-0.576531	-0.281207	0.955734	0.780707	0.867594	0.710729	0.452204	0.838853
birA,bioR,dhbB,b3973,JW3941	13	16	protein biotinylation [GO:0009305];regulation of transcription, DNA-templated [GO:0006355];biotin metabolic process [GO:0006768];biotin biosynthetic process [GO:0009102]	transcription repressor complex [GO:0017053];cytoplasm [GO:0005737]	methylated-DNA-[protein]-cysteine S-methyltransferase activity [GO:0003908];biotin binding [GO:0009374];bacterial-type RNA polymerase transcription regulatory region sequence-specific DNA binding [GO:0000984];protein homodimerization activity [GO:0042803];biotin-[acetyl-CoA-carboxylase] ligase activity [GO:0004077];ATP binding [GO:0005524];DNA binding [GO:0003677]		Bifunctional ligase/repressor BirA (Biotin operon repressor) (Biotin--[acetyl-CoA-carboxylase] ligase) (EC 6.3.4.15) (Biotin--protein ligase) (Biotin-[acetyl-CoA carboxylase] synthetase)							0.433625	0.00840952	0.0219651	-0.0663589	-0.823879	0.277416	-0.219354	-0.0846831	-0.211785	0.197112	0.244656	0.0267068	0.311313	0.293604	-1.0718	0.809299	-0.350367	-0.207754	-0.332085	0.0142217	-0.0441467	-0.0925108	-0.104538	-0.519338	0.132068	-0.176287	-0.102545	0.0175681	-0.05203	0.0981298	0.964787	0.926292	0.916742	0.603525	0.89493	0.860068
bisC,b3551,JW5940	15	23	anaerobic respiration [GO:0009061]	outer membrane-bounded periplasmic space [GO:0030288]	molybdopterin cofactor binding [GO:0043546];L-methionine:thioredoxin-disulfide S-oxidoreductase activity [GO:0033744];electron transfer activity [GO:0009055];molybdenum ion binding [GO:0030151]		Biotin sulfoxide reductase (BDS reductase) (BSO reductase) (EC 1.-.-.-) (L-methionine-(S)-sulfoxide reductase) (Met-S-SO reductase) (EC 1.8.4.13)							0.0923956	0.337408	0.095367	0.142469	0.115806	0.539646	-0.395981	1.13614	0.260376	1.29557	0.0298938	0.0600594	0.0590936	-0.120037	0.0351564	0.12048	-0.385334	-0.576812	-1.50538	-0.179546	-0.00395361	0.0218385	-0.0303821	-0.0449825	0.16131	-0.273004	0.56595	0.782779	0.303231	0.0311239	0.996845	0.982577	0.975762	0.964121	0.87185	0.78485
bolA,b0435,JW5060	5	5	transcription, DNA-templated [GO:0006351]	cytosol [GO:0005829]	DNA binding [GO:0003677]		DNA-binding transcriptional regulator BolA							0.0989075	0.349979	-0.0537164	0.156271	5.43587	-0.149448	0.598797	-0.460058	1.27791	-0.0405183	0.0111751	0.000293889	0.0796923	0.91816	1.89513	-1.04074	-1.35239	-1.43818	-1.26377	-0.959261	-0.085588	0.0293959	0.0588097	2.94979	-0.223578	0.271712	-0.308091	-0.635977	0.315694	0.173556	0.931794	0.976549	0.953104	0.0031799	0.823085	0.785843
borD,ybcU,b0557,JW0546	5		cellular response to magnesium ion [GO:0071286]	plasma membrane [GO:0005886]		Cell membrane;Lipid-anchor	Prophage lipoprotein Bor homolog (Lipoprotein Bor homolog from lambdoid prophage DLP12)				SIGNAL 1..16; /evidence="ECO:0000255|PROSITE-ProRule:PRU00303"			0.0183093	0.103501	-0.430254	1.81604	-1.46273	0.928562	0.659419	-0.305835	-0.291053	-1.12958											-0.291771	0.938245	1.17384	-0.621535	-0.542136	0.304907	-0.223642	-0.584724	-0.57663	-0.507237	0.770462	0.348118	0.240458	0.534248	0.587725	0.760437
btsT,yjiY,b4354,JW5791	12		plasma membrane pyruvate transport [GO:0006849];cellular response to nutrient levels [GO:0031669];cellular response to DNA damage stimulus [GO:0006974];cellular response to starvation [GO:0009267]	plasma membrane [GO:0005886];integral component of plasma membrane [GO:0005887]	pyruvate secondary active transmembrane transporter activity [GO:0005477];symporter activity [GO:0015293]	Multi-pass membrane protein;Cell inner membrane	Pyruvate/proton symporter BtsT (Brenztraubensaure transporter) (Pyruvate/H(+) symporter)		BIOPHYSICOCHEMICAL PROPERTIES: pH dependence: Optimum pH is 7.5. {ECO:0000269|PubMed:29061664};				TRANSMEM 6..26; /note="Helical"; /evidence="ECO:0000255"; TRANSMEM 31..51; /note="Helical"; /evidence="ECO:0000255"; TRANSMEM 89..109; /note="Helical"; /evidence="ECO:0000255"; TRANSMEM 120..140; /note="Helical"; /evidence="ECO:0000255"; TRANSMEM 164..184; /note="Helical"; /evidence="ECO:0000255"; TRANSMEM 192..212; /note="Helical"; /evidence="ECO:0000255"; TRANSMEM 223..243; /note="Helical"; /ev…	0.000210349	0.00371654	0.998866	-3.75488	4.69743	-3.30377	2.48673	-0.522776	4.22395	-0.528286											0.490781	-2.11225	-2.65921	1.96907	0.190843	1.3055	-0.342433	-1.7041	0.895086	-0.0591915	0.623582	0.0346647	0.00783244	0.048945	0.848648	0.191724
btuE,b1710,JW1700	9	8	response to hydroperoxide [GO:0033194]	periplasmic space [GO:0042597]	thioredoxin peroxidase activity [GO:0008379];glutathione peroxidase activity [GO:0004602]	Periplasm	Thioredoxin/glutathione peroxidase BtuE (EC 1.11.1.24) (EC 1.11.1.9)							0.460087	0.0623506	0.241926	-0.785011	4.78346	-0.514886	-0.396851	-0.131952	-0.0590646	-0.345076	0.0240479	0.201823	0.867541	0.587632	1.72475	0.547737	0.357137	1.11975	-0.134936	0.459414	0.0762987	-0.486027	-0.6185	2.43066	0.0917396	-0.27348	-0.128428	0.0888782	0.128789	-0.172876	0.939181	0.626948	0.536246	0.0150715	0.926905	0.784484
btuR,cobA,b1270,JW1262	6	9	cobalamin biosynthetic process [GO:0009236];porphyrin-containing compound biosynthetic process [GO:0006779];aerobic cobalamin biosynthetic process [GO:0019250]	cytoplasm [GO:0005737]	cob(I)yrinic acid a,c-diamide adenosyltransferase activity [GO:0008817];ATP binding [GO:0005524]	Cytoplasm	Corrinoid adenosyltransferase (EC 2.5.1.17) (Cob(II)alamin adenosyltransferase) (Cob(II)yrinic acid a,c-diamide adenosyltransferase) (Cobinamide/cobalamin adenosyltransferase)							0.557589	0.0137098	0.230652	-0.125788	0.0419331	0.632069	0.166657	0.112993	-0.26756	-0.47584	0.632584	0.633266	0.465743	0.0159189	0.384812	-0.00682817	0.103374	0.0424469	-0.159353	0.0661201	0.0701251	-0.125053	-0.251352	-0.159512	0.35881	0.0350828	0.00569815	-0.0855589	-0.293941	-0.378605	0.944094	0.900482	0.801542	0.873265	0.719737	0.972014
cadA,ldcI,b4131,JW4092	41	46	lysine catabolic process [GO:0006554]	cytoplasm [GO:0005737]	methylated-DNA-[protein]-cysteine S-methyltransferase activity [GO:0003908];guanosine tetraphosphate binding [GO:0097216];identical protein binding [GO:0042802];lysine decarboxylase activity [GO:0008923]	Cytoplasm	Inducible lysine decarboxylase (LDCI) (EC 4.1.1.18)							0.00514013	0.00206466	2.08647	-4.29962	12.7004	-4.07937	4.48249	6.92392	9.63189	6.83836	0.769755	0.00906097	3.63025	-3.61047	16.5639	-4.32595	2.91454	4.20854	7.9794	5.71076	1.08633	-2.41054	-3.55304	5.75575	0.0644264	2.39833	3.7352	1.28069	2.76351	-0.103026	0.277334	0.0159289	0.000380804	8.62556e-09	0.948631	0.0164701
can,cynT2,yadF,b0126,JW0122	11	11	carbon utilization [GO:0015976]	cytosol [GO:0005829]	carbonate dehydratase activity [GO:0004089];zinc ion binding [GO:0008270]		Carbonic anhydrase 2 (EC 4.2.1.1) (Carbonate dehydratase 2)							0.00059762	0.0132837	0.446802	1.80301	-2.47875	3.16784	-0.36734	-0.620077	-0.500192	-1.69415	0.0102057	0.0131072	-0.998481	0.864708	-4.16702	1.91416	-1.15663	-1.50077	-1.70996	-1.56494	0.188484	0.931107	0.686449	-1.65814	0.691176	-0.25732	-0.395713	-0.194567	-0.128921	-0.644311	0.850497	0.351798	0.49243	0.0972899	0.489455	0.796931
carA,pyrA,b0032,JW0030	15	19	nitrogen compound metabolic process [GO:0006807];'de novo' pyrimidine nucleobase biosynthetic process [GO:0006207];arginine biosynthetic process [GO:0006526];glutamine metabolic process [GO:0006541];'de novo' UMP biosynthetic process [GO:0044205];cellular amino acid biosynthetic process [GO:0008652];pyrimidine nucleobase biosynthetic process [GO:0019856]	cytosol [GO:0005829];carbamoyl-phosphate synthase complex [GO:0005951];cytoplasm [GO:0005737]	metal ion binding [GO:0046872];carbamoyl-phosphate synthase (ammonia) activity [GO:0004087];nucleotide binding [GO:0000166];ATP binding [GO:0005524];amino acid binding [GO:0016597];carbamoyl-phosphate synthase (glutamine-hydrolyzing) activity [GO:0004088]		Carbamoyl-phosphate synthase large chain (EC 6.3.5.5) (Carbamoyl-phosphate synthetase ammonia chain);Carbamoyl-phosphate synthase small chain (EC 6.3.5.5) (Carbamoyl-phosphate synthetase glutamine chain)							0.00481331	0.0125897	-1.12505	0.402636	-2.09971	-0.12466	0.482228	-0.820227	-1.18578	-1.95296	0.163126	0.584535	-1.08082	-0.399519	-3.51922	-0.911968	0.555924	-0.300472	-0.79049	-1.07469	-0.672227	0.1643	0.780352	-0.589872	-0.344909	0.207882	-0.505311	-0.769367	-0.969533	-0.67643	0.501439	0.869495	0.435184	0.555276	0.730163	0.835321
carB,pyrA,b0033,JW0031	59	68	nitrogen compound metabolic process [GO:0006807];'de novo' pyrimidine nucleobase biosynthetic process [GO:0006207];arginine biosynthetic process [GO:0006526];glutamine metabolic process [GO:0006541];'de novo' UMP biosynthetic process [GO:0044205];cellular amino acid biosynthetic process [GO:0008652];pyrimidine nucleobase biosynthetic process [GO:0019856]	cytosol [GO:0005829];carbamoyl-phosphate synthase complex [GO:0005951];cytoplasm [GO:0005737]	metal ion binding [GO:0046872];carbamoyl-phosphate synthase (ammonia) activity [GO:0004087];nucleotide binding [GO:0000166];ATP binding [GO:0005524];amino acid binding [GO:0016597];carbamoyl-phosphate synthase (glutamine-hydrolyzing) activity [GO:0004088]		Carbamoyl-phosphate synthase large chain (EC 6.3.5.5) (Carbamoyl-phosphate synthetase ammonia chain)							0.000162525	0.00270354	-0.919312	-0.0313913	-2.68848	-1.08716	-0.227221	-0.457919	-0.413033	-0.883649	0.0409927	0.21662	-0.759352	-0.496992	-4.46061	-1.15963	-0.254685	-0.697563	-0.0449956	-1.43182	-0.559567	-0.0733634	0.430029	-1.02493	-0.634287	-0.180595	-0.306919	-0.182498	-0.15792	-0.289294	0.575775	0.941517	0.667174	0.305398	0.525894	0.856685
cbpA,b1000,JW0985	17	17	protein refolding [GO:0042026];chaperone cofactor-dependent protein refolding [GO:0051085]	cytoplasm [GO:0005737];nucleoid [GO:0009295]	methylated-DNA-[protein]-cysteine S-methyltransferase activity [GO:0003908];unfolded protein binding [GO:0051082];bent DNA binding [GO:0003681]	Cytoplasm	Curved DNA-binding protein							0.00284612	0.00250115	-1.42625	-1.78801	9.72835	-2.20341	1.46145	2.63731	4.22571	3.72739	0.117925	0.110477	0.251522	-0.0102392	6.17672	-1.31214	0.495593	-1.00408	4.16611	-1.0716	-0.837154	-1.03525	-0.254266	6.05181	-0.283637	0.744078	1.38795	0.587702	1.45747	0.540724	0.402506	0.300554	0.79929	1.43226e-09	0.776688	0.45683
cca,b3056,JW3028	16	17	tRNA 3'-terminal CCA addition [GO:0001680];RNA repair [GO:0042245]		CTP:3'-cytidine-tRNA cytidylyltransferase activity [GO:0052928];phosphatase activity [GO:0016791];tRNA binding [GO:0000049];magnesium ion binding [GO:0000287];cyclic-nucleotide phosphodiesterase activity [GO:0004112];CTP:tRNA cytidylyltransferase activity [GO:0052927];ATP binding [GO:0005524];ATP:3'-cytidine-cytidine-tRNA adenylyltransferase activity [GO:0052929];tRNA cytidylyltransferase activit…		Multifunctional CCA protein [Includes: CCA-adding enzyme (EC 2.7.7.72) (CCA tRNA nucleotidyltransferase) (tRNA CCA-pyrophosphorylase) (tRNA adenylyl-/cytidylyl-transferase) (tRNA nucleotidyltransferase) (tRNA-NT); 2'-nucleotidase (EC 3.1.3.-); 2',3'-cyclic phosphodiesterase (EC 3.1.4.-); Phosphatase (EC 3.1.3.-)]		BIOPHYSICOCHEMICAL PROPERTIES: pH dependence: Optimum pH is 9.4 for AMP incorporation, 10.0 for CMP incorporation, and 7.0 for the phosphatase and phosphodiesterase activities. {ECO:0000269|PubMed:15210699, ECO:0000269|PubMed:3516995};					0.0156653	0.179912	-0.523333	-0.16406	0.0334174	0.7127	1.72974	0.514402	-1.49494	-1.36989	0.00651953	0.0958496	-0.389606	-0.29966	-0.390576	-0.0474295	0.485506	-1.81784	0.0777595	-4.68836	-0.342738	-0.14601	0.140555	0.248688	0.423918	0.890987	0.2255	-0.721661	-1.82193	-1.08797	0.731795	0.883914	0.888222	0.803602	0.671626	0.372936
cdd,b2143,JW2131	17	20	cytidine deamination [GO:0009972];nucleobase-containing small molecule interconversion [GO:0015949];deoxycytidine catabolic process [GO:0006217]	cytosol [GO:0005829]	deoxycytidine deaminase activity [GO:0047844];pyrimidine nucleoside binding [GO:0001884];identical protein binding [GO:0042802];methylated-DNA-[protein]-cysteine S-methyltransferase activity [GO:0003908];cytidine deaminase activity [GO:0004126];zinc ion binding [GO:0008270]		Cytidine deaminase (EC 3.5.4.5) (Cytidine aminohydrolase) (CDA)							0.00259839	0.18792	0.539473	-2.22057	-0.74889	-0.716694	0.0346952	-0.31344	0.21149	-0.733541	0.0346547	0.499013	1.35362	1.34509	-1.13511	0.225096	-0.275997	-1.13789	-0.620661	-1.47088	0.239228	-1.27211	-1.56751	-0.76165	0.767313	-0.037176	-0.227807	-0.246805	0.0406343	-0.286211	0.810929	0.203336	0.116996	0.446269	0.442895	0.970345
cdh,b3918,JW3889	14	14	CDP-diacylglycerol catabolic process [GO:0046342];phospholipid biosynthetic process [GO:0008654]	plasma membrane [GO:0005886];integral component of membrane [GO:0016021]	CDP-diacylglycerol diphosphatase activity [GO:0008715]	Cell inner membrane;Single-pass membrane protein	CDP-diacylglycerol pyrophosphatase (EC 3.6.1.26) (CDP-diacylglycerol phosphatidylhydrolase) (CDP-diglyceride hydrolase)						TRANSMEM 4..24; /note="Helical"; /evidence="ECO:0000255"	0.00278858	0.00773866	-0.60968	1.11762	-2.20729	0.068056	-0.297094	0.570909	-1.84898	-0.16221	0.0611839	0.000401096	-1.4876	-0.722225	-3.13445	-0.254603	0.264551	0.875286	-0.41659	0.154548	-0.39002	0.555805	0.889651	-0.930984	-0.630888	-0.218856	0.256442	0.419123	-0.90595	-0.457613	0.696522	0.578344	0.373653	0.351862	0.528114	0.826763
cfa,cdfA,b1661,JW1653	18	17	fatty acid biosynthetic process [GO:0006633];methylation [GO:0032259];lipid modification [GO:0030258]	cytosol [GO:0005829]	bicarbonate binding [GO:0071890];cyclopropane-fatty-acyl-phospholipid synthase activity [GO:0008825]	Cytoplasm	Cyclopropane-fatty-acyl-phospholipid synthase (CFA synthase) (Cyclopropane fatty acid synthase) (EC 2.1.1.79)							0.010798	0.000227092	-0.961161	-1.932	8.06457	-4.05025	3.34401	3.66026	0.368311	6.23647	0.0428341	0.0919421	1.04667	-1.58443	3.83663	-4.51163	0.303149	0.335324	-0.288818	0.8788	-0.582482	-1.11409	-0.587781	4.8861	-1.21608	1.77492	1.94809	0.116994	-1.68559	1.3545	0.560242	0.265241	0.556679	1.02854e-06	0.223956	0.0759105
chaB,b1217,JW1208	10						Putative cation transport regulator ChaB							0.00061112	0.000196812	0.697072	0.695571	11.1456	4.20493	0.607864	2.32067	3.73817	5.77161											0.325525	0.324704	-0.0569959	5.66519	1.86546	0.276677	1.21457	0.881718	1.6579	1.83347	0.744784	0.745405	0.954548	1.46863e-08	0.0621163	0.782028
chbB,celA,b1738,JW1727	7	6	N,N'-diacetylchitobiose import [GO:1902815];phosphoenolpyruvate-dependent sugar phosphotransferase system [GO:0009401]	cytosol [GO:0005829]	protein-N(PI)-phosphohistidine-sugar phosphotransferase activity [GO:0008982];kinase activity [GO:0016301];methylated-DNA-[protein]-cysteine S-methyltransferase activity [GO:0003908];protein-phosphocysteine-N,N'-diacetylchitobiose phosphotransferase system transporter activity [GO:0090566]	Cytoplasm	PTS system N,N'-diacetylchitobiose-specific EIIB component (EIIB-Chb) (IVcel) (N,N'-diacetylchitobiose-specific phosphotransferase enzyme IIB component) (EC 2.7.1.196)							0.00125697	0.0130736	0.686063	0.14577	2.35164	2.10528	1.29013	1.48379	0.582593	3.37237	0.00244954	0.302297	0.609399	1.82563	2.16837	2.19326	0.83611	1.59639	0.161569	1.50172	0.319497	0.023646	-0.352025	0.855853	1.0168	0.65027	0.756313	0.0498686	-0.443605	0.977968	0.74935	0.981135	0.724819	0.392079	0.309247	0.515518
chrR,yieF,b3713,JW3691	9		xenobiotic metabolic process [GO:0006805]	cytosol [GO:0005829]	oxidoreductase activity [GO:0016491];NADPH dehydrogenase (quinone) activity [GO:0008753];nitrite reductase [NAD(P)H] activity [GO:0008942];glycerol-3-phosphate dehydrogenase [NAD(P)+] activity [GO:0047952];glycerol-3-phosphate dehydrogenase [NAD+] activity [GO:0004367];succinate-semialdehyde dehydrogenase [NAD(P)+] activity [GO:0009013];glycerol-3-phosphate dehydrogenase [NADP+] activity [GO:0106…		Quinone reductase (EC 1.6.5.2) (Chromate reductase) (CHRR) (EC 1.6.-.-) (NAD(P)H dehydrogenase (quinone))	BIOPHYSICOCHEMICAL PROPERTIES: Temperature dependence: Optimum temperature is 35 degrees Celsius. {ECO:0000269|PubMed:14766567};	BIOPHYSICOCHEMICAL PROPERTIES: pH dependence: Optimum pH is 5. {ECO:0000269|PubMed:14766567};					0.0127521	0.0443538	-0.129636	-0.749171	4.2091	-0.225951	4.24528	1.77353	6.72842	-0.124109											-0.12716	-0.466402	-0.395417	2.31961	0.230328	2.26844	0.914969	-1.40964	1.30353	-1.09528	0.898814	0.640928	0.692535	0.0203619	0.817837	0.0233026
clpA,lopD,b0882,JW0866	35	36	cellular response to heat [GO:0034605];protein unfolding [GO:0043335];response to oxidative stress [GO:0006979]	cytosol [GO:0005829];cytoplasm [GO:0005737]	ATP-dependent peptidase activity [GO:0004176];ATP binding [GO:0005524]		ATP-dependent Clp protease ATP-binding subunit ClpA							0.000268818	0.0474833	-0.513479	-1.44745	5.81148	-2.60955	-0.557961	-0.767337	-2.61467	2.3133	0.0175712	0.0581058	-0.293019	-0.815143	5.22185	-3.56048	-0.236189	0.1127	-1.62147	1.09822	-0.337343	-0.848765	-0.567596	3.40722	-0.692509	-0.3617	-0.476349	-0.170824	-1.18238	1.63071	0.735859	0.396012	0.570309	0.000656285	0.488618	0.717576
clpB,htpM,b2592,JW2573	71	70	cellular response to heat [GO:0034605];protein refolding [GO:0042026];response to heat [GO:0009408]	cytosol [GO:0005829];membrane [GO:0016020];cytoplasm [GO:0005737]	identical protein binding [GO:0042802];ATP binding [GO:0005524];methylated-DNA-[protein]-cysteine S-methyltransferase activity [GO:0003908]	Cytoplasm	Chaperone protein ClpB (Heat shock protein F84.1)							0.00627991	0.000125273	-1.56622	-1.71291	5.33179	-2.04518	-0.229432	0.147339	-3.21716	0.789097	0.013362	0.0919421	0.187053	-0.0307374	3.67817	-1.85696	-0.201446	-0.935763	-2.65896	0.741703	-0.913798	-0.994121	-0.136497	3.72101	-0.238119	-0.181806	0.0245049	0.150136	-1.69218	0.295237	0.360823	0.320164	0.891428	0.000198429	0.811789	0.855735
clpP,lopP,b0437,JW0427	7	7	proteolysis [GO:0006508];protein quality control for misfolded or incompletely synthesized proteins [GO:0006515];positive regulation of programmed cell death [GO:0043068];response to temperature stimulus [GO:0009266];response to heat [GO:0009408];response to radiation [GO:0009314];proteasomal protein catabolic process [GO:0010498]	endopeptidase Clp complex [GO:0009368];cytosol [GO:0005829];membrane [GO:0016020];HslUV protease complex [GO:0009376]	identical protein binding [GO:0042802];ATPase binding [GO:0051117];methylated-DNA-[protein]-cysteine S-methyltransferase activity [GO:0003908];ATP-dependent peptidase activity [GO:0004176];serine-type endopeptidase activity [GO:0004252];serine-type peptidase activity [GO:0008236]	Cytoplasm	ATP-dependent Clp protease proteolytic subunit (EC 3.4.21.92) (Caseinolytic protease) (Endopeptidase Clp) (Heat shock protein F21.5) (Protease Ti)							0.0725972	0.0482665	0.123272	0.468912	1.06719	1.47639	0.874842	0.963819	0.961302	0.177044	0.0177152	0.198385	-0.393838	0.234408	0.69772	1.21607	0.214	-0.612978	-0.537948	-1.61975	0.0113262	0.200591	0.13309	0.460691	0.495497	0.422868	0.471589	-0.00745281	-0.00883061	-0.486993	0.990963	0.841019	0.894122	0.64502	0.620249	0.672392
clpX,lopC,b0438,JW0428	27	31	proteolysis [GO:0006508];protein catabolic process [GO:0030163];protein denaturation [GO:0030164];protein folding [GO:0006457];protein unfolding [GO:0043335];cell division [GO:0051301]	cytosol [GO:0005829];HslUV protease complex [GO:0009376]	protease binding [GO:0002020];identical protein binding [GO:0042802];methylated-DNA-[protein]-cysteine S-methyltransferase activity [GO:0003908];protein dimerization activity [GO:0046983];ATP-dependent peptidase activity [GO:0004176];ATP binding [GO:0005524];disordered domain specific binding [GO:0097718];zinc ion binding [GO:0008270];unfolded protein binding [GO:0051082]		ATP-dependent Clp protease ATP-binding subunit ClpX (ATP-dependent unfoldase ClpX)							0.000130569	0.0296575	0.0932144	-0.300985	-1.5158	-0.640983	-2.63086	-2.17242	-2.55605	-0.497851	0.00450434	0.00730658	0.0527504	-0.451619	-2.06329	-2.07768	0.184136	-0.356566	-1.1738	4.3701	-0.00513234	-0.220986	-0.272028	-0.937228	-0.242349	-1.49677	-1.24574	0.194856	-0.0152142	0.860777	0.995905	0.825103	0.7856	0.348641	0.80851	0.134454
cmk,mssA,ycaF,ycaG,b0910,JW0893	13	14	response to X-ray [GO:0010165];nucleobase-containing small molecule interconversion [GO:0015949];pyrimidine nucleotide metabolic process [GO:0006220]	cytosol [GO:0005829]	dCMP kinase activity [GO:0036431];cytidylate kinase activity [GO:0004127];ATP binding [GO:0005524];CMP kinase activity [GO:0036430]	Cytoplasm	Cytidylate kinase (CK) (EC 2.7.4.25) (Cytidine monophosphate kinase) (CMP kinase) (Protein MssA) (p25)							0.0168813	0.00121286	0.727306	1.65743	-1.83482	4.22337	-1.39575	-0.337162	-1.34958	-1.66173	0.000439337	0.224656	-0.00955871	1.81972	-2.48674	3.19274	0.104623	1.1926	0.658746	0.0596127	0.342081	0.851391	0.453136	-1.45913	1.34887	-0.820452	-0.240796	0.523482	-0.0308916	-0.781476	0.73229	0.394552	0.650451	0.144529	0.177378	0.411959
cmoA,yecO,b1870,JW1859	16	15	tRNA wobble uridine modification [GO:0002098]	cytosol [GO:0005829]	carboxyl- or carbamoyltransferase activity [GO:0016743];S-adenosyl-L-methionine binding [GO:1904047]		Carboxy-S-adenosyl-L-methionine synthase (Cx-SAM synthase) (EC 2.1.3.-)							0.0014028	0.000467564	-0.874208	-0.503691	-2.20203	-0.230814	0.244968	-1.8049	-2.13233	-2.18395	0.00490134	0.0970094	-0.116293	-0.101603	-2.06057	-0.54384	0.00522853	0.278262	-0.837584	1.34598	-0.534869	-0.331983	0.146712	-0.78326	0.0932462	0.0779641	-1.04449	-1.17863	-1.35792	-0.263734	0.59274	0.739902	0.883359	0.433475	0.925708	0.937857
cmoB,yecP,b1871,JW1860	16	11	tRNA wobble uridine modification [GO:0002098]	protein-containing complex [GO:0032991]	identical protein binding [GO:0042802];methylated-DNA-[protein]-cysteine S-methyltransferase activity [GO:0003908];transferase activity, transferring alkyl or aryl (other than methyl) groups [GO:0016765]		tRNA U34 carboxymethyltransferase (EC 2.5.1.-)							0.000148921	0.0179158	-0.606187	0.0997631	-2.70189	-1.32706	0.03184	-0.111757	-0.10829	-0.0283087	0.0768529	0.161094	-0.95115	-1.42799	-2.75743	-1.13288	0.198357	0.265288	-0.0793806	0.306945	-0.388107	-0.00154645	0.330387	-1.20373	-0.837469	-0.0387395	-0.11737	-0.134805	-0.132906	-0.0104797	0.697937	0.998766	0.741108	0.228693	0.402329	0.969098
cnoX,ybbN,b0492,JW5067	16		chaperone-mediated protein folding [GO:0061077];protein refolding [GO:0042026];cellular response to oxidative stress [GO:0034599];maintenance of unfolded protein [GO:0036506]	cytosol [GO:0005829]	methylated-DNA-[protein]-cysteine S-methyltransferase activity [GO:0003908];unfolded protein binding [GO:0051082]		Chaperedoxin (Heat shock protein CnoX) (Trxsc)							0.000159474	0.00635866	0.998674	0.591604	1.74311	2.6914	-0.948656	0.813536	-0.962596	-0.821956											0.490675	0.267774	-0.279076	0.351463	1.09362	-0.575635	0.389298	0.908759	-0.0638073	-0.95173	0.623656	0.788874	0.780187	0.725241	0.274121	0.564862
coaA,panK,rts,b3974,JW3942	18	16	coenzyme A biosynthetic process [GO:0015937]	cytoplasm [GO:0005737]	pantothenate kinase activity [GO:0004594];pantetheine kinase activity [GO:0050165];ATP binding [GO:0005524]	Cytoplasm	Pantothenate kinase (EC 2.7.1.33) (Pantothenic acid kinase) (Rts protein)							0.0384748	0.00768271	-0.300758	-0.468704	-1.63331	-0.17051	-0.445519	-0.650686	1.04987	-0.42299	0.157583	0.579946	-0.049658	-0.209924	-1.22501	0.351179	-0.108748	0.211676	-0.204143	-0.0378063	-0.220862	-0.312825	-0.148137	-0.785845	0.107109	-0.30013	-0.412474	-0.168519	0.762665	0.0685067	0.8252	0.754414	0.882235	0.431959	0.914702	0.764078
coaBC,dfp,b3639,JW5642	20	17	pantothenate catabolic process [GO:0015941];coenzyme A biosynthetic process [GO:0015937]	cytosol [GO:0005829];phosphopantothenoylcysteine decarboxylase complex [GO:0071513]	metal ion binding [GO:0046872];identical protein binding [GO:0042802];methylated-DNA-[protein]-cysteine S-methyltransferase activity [GO:0003908];phosphopantothenate--cysteine ligase activity [GO:0004632];FMN binding [GO:0010181];phosphopantothenoylcysteine decarboxylase activity [GO:0004633]		Coenzyme A biosynthesis bifunctional protein CoaBC (DNA/pantothenate metabolism flavoprotein) (Phosphopantothenoylcysteine synthetase/decarboxylase) (PPCS-PPCDC) [Includes: Phosphopantothenoylcysteine decarboxylase (PPC decarboxylase) (PPC-DC) (EC 4.1.1.36) (CoaC); Phosphopantothenate--cysteine ligase (EC 6.3.2.5) (CoaB) (Phosphopantothenoylcysteine synthetase) (PPC synthetase) (PPC-S)]							0.000546587	0.0128038	0.0316419	-0.815446	2.276	-2.49383	0.864733	1.91244	1.80976	1.16068	0.0332267	0.00127294	0.542235	1.48345	3.50217	-1.64794	-0.279917	0.750133	0.480522	-0.182896	-0.0388479	-0.502693	-0.520019	1.17278	-0.975214	0.417332	0.991032	0.517526	0.461301	-0.467823	0.969012	0.61518	0.60305	0.240883	0.329454	0.676435
coaD,kdtB,yicA,b3634,JW3609	9	9	coenzyme A biosynthetic process [GO:0015937]	cytoplasm [GO:0005737]	pantetheine-phosphate adenylyltransferase activity [GO:0004595];identical protein binding [GO:0042802];ATP binding [GO:0005524];methylated-DNA-[protein]-cysteine S-methyltransferase activity [GO:0003908]	Cytoplasm	Phosphopantetheine adenylyltransferase (EC 2.7.7.3) (Dephospho-CoA pyrophosphorylase) (Pantetheine-phosphate adenylyltransferase) (PPAT)		BIOPHYSICOCHEMICAL PROPERTIES: pH dependence: Optimum pH is 6.9. {ECO:0000269|PubMed:10480925};					0.000204054	0.340212	0.464026	1.64253	-0.258209	2.49385	-0.364245	2.49124	-0.573282	2.80124	0.0298997	0.323155	0.724303	1.45642	0.0406739	3.21047	-1.16955	-0.532243	-0.428735	-1.50533	0.197915	0.843236	0.589146	-0.451652	0.409985	-0.255626	1.30797	1.50742	-0.170638	0.113571	0.843111	0.399097	0.555763	0.651519	0.681817	0.79824
cobB,ycfY,b1120,JW1106	9	9	peptidyl-lysine desuccinylation [GO:0036049];peptidyl-lysine demalonylation [GO:0036047];chemotaxis [GO:0006935];protein deglutarylation [GO:0061698];defense response to virus [GO:0051607];peptidyl-lysine deacetylation [GO:0034983]	cytoplasm [GO:0005737]	protein-glutaryllysine deglutarylase activity [GO:0061697];NAD-dependent protein deacetylase activity [GO:0034979];methylated-DNA-[protein]-cysteine S-methyltransferase activity [GO:0003908];transferase activity [GO:0016740];NAD+ binding [GO:0070403];protein-malonyllysine demalonylase activity [GO:0036054];NAD+ ADP-ribosyltransferase activity [GO:0003950];glycerol-3-phosphate dehydrogenase [NAD+]…	Cytoplasm	NAD-dependent protein deacylase (EC 2.3.1.286) (Regulatory protein SIR2 homolog)							0.000695398	0.000285839	0.146148	-0.730074	2.45269	-0.548161	0.365307	0.540409	-0.386313	0.239042	0.253321	0.410103	0.62014	0.11693	2.9869	-0.140198	0.535838	0.00605058	-0.422228	0.929569	0.0238531	-0.455945	-0.535972	1.20683	0.0434367	0.143859	0.239741	0.0397077	-0.467743	-0.221196	0.98097	0.64843	0.591978	0.227498	0.965353	0.885612
codA,b0337,JW0328	20	21	cytosine catabolic process [GO:0006209]	cytosol [GO:0005829]	hydrolase activity, acting on carbon-nitrogen (but not peptide) bonds, in cyclic amidines [GO:0016814];ferrous iron binding [GO:0008198];identical protein binding [GO:0042802];methylated-DNA-[protein]-cysteine S-methyltransferase activity [GO:0003908];5-fluorocytosine deaminase activity [GO:0102480];isoguanine deaminase activity [GO:0035888];cytosine deaminase activity [GO:0004131];zinc ion bindi…		Cytosine deaminase (CD) (CDA) (CDase) (EC 3.5.4.1) (Cytosine aminohydrolase) (Isoguanine deaminase) (EC 3.5.4.-)		BIOPHYSICOCHEMICAL PROPERTIES: pH dependence: Activity is lost under pH 5 but not affected up to pH 10. {ECO:0000269|PubMed:21545144};					0.0209238	0.012463	-1.15727	0.567385	0.103087	-0.737248	1.66593	-0.646124	1.18322	-1.38769	0.00310951	0.000162981	-0.593902	-0.843844	-0.654092	-2.14909	-0.119411	-0.784568	-1.17398	-0.1654	-0.689865	0.254512	0.888203	0.633965	-0.770559	0.856051	-0.409976	-1.3222	-0.320494	-0.46224	0.490279	0.7991	0.374432	0.526104	0.440968	0.39197
cohE,ymfK,b1145,JW1131	7				DNA binding [GO:0003677]		Prophage repressor CohE (Putative lambdoid prophage e14 repressor protein C2)							0.0010718	0.063507	-0.122122	0.543453	-0.74842	2.37933	-0.202624	-0.677738	-0.127188	-0.289427											-0.123045	0.241407	0.308278	-0.39912	0.949108	-0.167126	-0.427287	-0.316335	-0.0148675	0.156455	0.902071	0.809239	0.757871	0.689805	0.342565	0.867271
copA,atcU,f834,ybaR,b0484,JW0473	14	9	detoxification of copper ion [GO:0010273];silver ion transmembrane transport [GO:1902601];copper ion export [GO:0060003];copper ion transport [GO:0006825];cellular response to copper ion [GO:0071280];cellular response to silver ion [GO:0071292]	plasma membrane [GO:0005886];membrane [GO:0016020];integral component of membrane [GO:0016021];cytoplasm [GO:0005737];integral component of plasma membrane [GO:0005887]	P-type ion transporter activity [GO:0015662];metal ion binding [GO:0046872];P-type divalent copper transporter activity [GO:0043682];P-type monovalent copper transporter activity [GO:0140581];silver ion transmembrane transporter activity [GO:0015080];ATP binding [GO:0005524]	Multi-pass membrane protein;Cell inner membrane;Cytoplasm	Copper-exporting P-type ATPase (EC 7.2.2.8) (Copper-exporting P-type ATPase A) (Cu(+)-exporting ATPase) (Soluble copper chaperone CopA(Z))						TRANSMEM 187..207; /note="Helical"; /evidence="ECO:0000255"; TRANSMEM 218..238; /note="Helical"; /evidence="ECO:0000255"; TRANSMEM 254..274; /note="Helical"; /evidence="ECO:0000255"; TRANSMEM 284..304; /note="Helical"; /evidence="ECO:0000255"; TRANSMEM 438..458; /note="Helical"; /evidence="ECO:0000255"; TRANSMEM 464..484; /note="Helical"; /evidence="ECO:0000255"; TRANSMEM 779..799; /note="Helical…	0.125275	0.680415	1.30592	0.208458	4.79842	1.32709	-0.493743	1.1255	9.6022	3.97518	0.00429969	0.0885026	0.532922	0.331085	5.02645	0.32291	1.89479	3.75627	1.37765	5.08632	0.658914	0.0579722	-0.657116	1.85623	0.556362	-0.326536	0.560122	0.830483	5.47212	1.50424	0.509951	0.953771	0.511106	0.0634201	0.577963	0.744019
corA,b3816,JW3789	10		magnesium ion transport [GO:0015693];cobalt ion transport [GO:0006824];nickel cation transmembrane transport [GO:0035444]	plasma membrane [GO:0005886];integral component of membrane [GO:0016021]	nickel cation transmembrane transporter activity [GO:0015099];cobalt ion transmembrane transporter activity [GO:0015087];magnesium ion transmembrane transporter activity [GO:0015095]	Multi-pass membrane protein;Cell inner membrane	Magnesium transport protein CorA						TRANSMEM 255..273; /note="Helical"; /evidence="ECO:0000255"; TRANSMEM 288..310; /note="Helical"; /evidence="ECO:0000255"	0.0925749	0.0960831	-1.40766	-0.116468	-1.41244	-0.917811	0.30386	-0.337889	-0.407098	0.262671											-0.826977	-0.119949	0.650853	-0.0587872	-0.49497	0.110212	-0.241194	-0.407581	-0.445478	0.272678	0.40825	0.904523	0.515141	0.953122	0.620621	0.912241
corC,ybeX,b0658,JW0655	15			plasma membrane [GO:0005886]	flavin adenine dinucleotide binding [GO:0050660]		Magnesium and cobalt efflux protein CorC							0.000851833	0.000176748	0.17462	0.477976	1.44294	2.78015	0.48151	1.90351	-2.26581	1.44069											0.0394434	0.205554	0.109936	0.638327	1.20444	0.207489	0.986143	0.722479	-1.56054	-0.309606	0.968537	0.837139	0.91246	0.523261	0.22842	0.835628
cpdA,icc,b3032,JW3000	7		cell wall modification [GO:0042545]		nucleotide binding [GO:0000166];ferrous iron binding [GO:0008198];3',5'-cyclic-AMP phosphodiesterase activity [GO:0004115]		3',5'-cyclic adenosine monophosphate phosphodiesterase CpdA (3',5'-cyclic AMP phosphodiesterase) (cAMP phosphodiesterase) (EC 3.1.4.53)							0.000195792	0.517675	-0.563729	0.414949	0.872111	0.547369	2.49735	-0.590349	1.86478	-0.937282											-0.364859	0.171042	0.479726	0.730057	0.0163357	1.31132	-0.379435	-1.74693	-0.402558	-0.246146	0.715217	0.864191	0.631422	0.465356	0.986967	0.189751
cpdB,b4213,JW4171	44	49	nucleotide catabolic process [GO:0009166];cellular response to DNA damage stimulus [GO:0006974]	periplasmic space [GO:0042597];outer membrane-bounded periplasmic space [GO:0030288]	nucleotide binding [GO:0000166];3'-nucleotidase activity [GO:0008254];metal ion binding [GO:0046872];2',3'-cyclic-nucleotide 2'-phosphodiesterase activity [GO:0008663]	Periplasm	2',3'-cyclic-nucleotide 2'-phosphodiesterase/3'-nucleotidase (EC 3.1.3.6) (EC 3.1.4.16)				SIGNAL 1..19; /evidence="ECO:0000269|PubMed:9298646"			0.00345504	0.0138917	0.32069	-0.825872	7.78451	-2.16607	0.684129	0.249272	0.998594	0.422352	0.225712	0.0025311	1.10238	0.135135	7.14852	-4.59104	0.707887	-0.0107305	0.607426	0.945708	0.119428	-0.508402	-0.684004	4.03083	-0.790032	0.318438	0.0803209	-0.294291	0.116019	0.0386	0.904937	0.611172	0.493973	5.55797e-05	0.429509	0.750153
cpoB,ybgF,b0742,JW0732	18	16	protein trimerization [GO:0070206];cell division [GO:0051301];FtsZ-dependent cytokinesis [GO:0043093]	outer membrane-bounded periplasmic space [GO:0030288];protein-containing complex [GO:0032991]		Periplasm	Cell division coordinator CpoB				SIGNAL 1..26; /evidence="ECO:0000255"			0.00262369	0.000331707	0.663247	2.21876	-1.23765	3.4264	-0.245965	1.86595	-0.589117	-0.228354	0.00305743	0.0261537	-0.30608	1.72036	-1.43831	-1.624	-0.754442	-0.840081	-1.95496	-2.91529	0.307003	1.15876	0.795587	-1.09706	0.605101	-0.190859	0.965573	1.10026	-0.244075	-1.20296	0.758841	0.246552	0.426272	0.272616	0.545112	0.848636
cpxR,yiiA,b3912,JW3883	14	13	cell adhesion [GO:0007155];regulation of cell-substrate adhesion [GO:0010810];negative regulation of transcription, DNA-templated [GO:0045892];positive regulation of transcription, DNA-templated [GO:0045893]	cytosol [GO:0005829];protein-DNA complex [GO:0032993]	DNA-binding transcription factor activity [GO:0003700];phosphorelay response regulator activity [GO:0000156];transcription cis-regulatory region binding [GO:0000976];DNA-binding transcription activator activity [GO:0001216]	Cytoplasm	Transcriptional regulatory protein CpxR			PTM: Phosphorylated by CpxA. {ECO:0000269|PubMed:17259177, ECO:0000269|PubMed:9401031, ECO:0000305|PubMed:7883164}.				0.00060669	0.057961	-0.186711	0.358515	2.47619	1.84828	0.0685243	0.33729	-0.404196	0.162058	0.00104037	0.0192881	-0.689059	0.441301	0.079069	2.2455	0.692655	0.629167	2.1325	-0.677726	-0.158413	0.14014	0.242378	1.40196	0.759587	-0.018652	0.128517	0.0909951	-0.315025	-0.152127	0.874131	0.88855	0.808487	0.160926	0.447501	0.985119
cra,fruC,fruR,shl,b0080,JW0078	10		regulation of DNA-templated transcription, initiation [GO:2000142];regulation of transcription, DNA-templated [GO:0006355];response to fructose [GO:0009750]		identical protein binding [GO:0042802];methylated-DNA-[protein]-cysteine S-methyltransferase activity [GO:0003908];bacterial-type cis-regulatory region sequence-specific DNA binding [GO:0000986];transcription cis-regulatory region binding [GO:0000976];DNA-binding transcription factor activity [GO:0003700]		Catabolite repressor/activator (Fructose repressor)							0.388645	0.00340634	-0.0271795	-0.447529	2.7707	-0.888824	-0.0351808	-0.0588005	-0.341805	0.415687											-0.0710571	-0.30123	-0.286347	1.47588	-0.297817	-0.0754384	-0.088372	-0.0691078	-0.224074	0.203644	0.943352	0.763239	0.774612	0.139977	0.765843	0.939866
creA,yjjD,b4397,JW4360	13	13		cytosol [GO:0005829]			Protein CreA (Catabolite regulation protein A)				SIGNAL 1..21; /evidence="ECO:0000255"			0.000474696	0.000504024	-0.0655604	-0.68969	1.54641	-2.51736	0.963479	1.26501	-0.0212147	0.0317365	0.0120038	0.000103679	-0.472026	-0.605834	1.76297	-3.30986	0.180554	-1.30066	-0.333578	-1.69831	-0.0920735	-0.433832	-0.397932	0.826499	-1.05696	0.471403	0.636515	0.108937	-0.595368	-0.731485	0.92664	0.664411	0.69068	0.408521	0.290529	0.637353
crl,b0240,JW0230	14	11	positive regulation of transcription, DNA-templated [GO:0045893]	cytoplasm [GO:0005737]		Cytoplasm	Sigma factor-binding protein Crl (Curlin genes transcriptional activatory protein)							0.00399058	0.00448129	-0.799122	-0.637326	-0.0355668	-0.340001	-0.0331299	-0.827943	-2.00189	-1.09882	0.242631	0.0329817	-0.0868951	1.07502	4.21211	0.395258	-0.26637	-0.221917	-2.85086	0.552001	-0.493754	-0.405158	0.0324215	0.36193	0.106633	-0.0743154	-0.509536	-0.491395	-1.13422	-0.204502	0.62148	0.685361	0.974136	0.717404	0.91508	0.940759
crp,cap,csm,b3357,JW5702	15	14	transcription, DNA-templated [GO:0006351];negative regulation of transcription, DNA-templated [GO:0045892];carbon catabolite repression of transcription [GO:0045013];positive regulation of transcription, DNA-templated [GO:0045893]	cytosol [GO:0005829];protein-DNA complex [GO:0032993]	identical protein binding [GO:0042802];cAMP binding [GO:0030552];sequence-specific DNA binding [GO:0043565];methylated-DNA-[protein]-cysteine S-methyltransferase activity [GO:0003908];DNA binding, bending [GO:0008301];minor groove of adenine-thymine-rich DNA binding [GO:0003680];DNA-binding transcription factor activity [GO:0003700]		cAMP-activated global transcriptional regulator CRP (Catabolite activator protein) (CAP) (Catabolite gene activator) (cAMP receptor protein) (CRP) (cAMP regulatory protein)							0.0871276	0.25246	0.985631	-0.590472	4.77582	0.786767	-0.488794	-0.339504	-0.773627	-1.31054	0.00413724	0.00104399	-0.71148	-1.72888	3.03503	-2.09457	1.11825	1.39562	0.57924	0.757823	0.483533	-0.379502	-0.91921	2.01924	0.697968	-0.323826	-0.242078	0.025573	-0.212142	-0.587892	0.628717	0.704315	0.357986	0.043462	0.485197	0.74607
crr,gsr,iex,tgs,treD,b2417,JW2410	21	21	10-formyltetrahydrofolate biosynthetic process [GO:0009257];one-carbon metabolic process [GO:0006730];phosphoenolpyruvate-dependent sugar phosphotransferase system [GO:0009401];negative regulation of carbohydrate metabolic process [GO:0045912];purine nucleotide biosynthetic process [GO:0006164];purine ribonucleotide biosynthetic process [GO:0009152];'de novo' IMP biosynthetic process [GO:0006189]	cytosol [GO:0005829];membrane [GO:0016020];extrinsic component of cytoplasmic side of plasma membrane [GO:0031234]	metal ion binding [GO:0046872];kinase activity [GO:0016301];hydroxymethyl-, formyl- and related transferase activity [GO:0016742];formyltetrahydrofolate deformylase activity [GO:0008864]	Cytoplasm	PTS system glucose-specific EIIA component (EIIA-Glc) (EIII-Glc) (Glucose-specific phosphotransferase enzyme IIA component)							0.376462	0.00598897	0.044547	-0.269329	-0.477864	-0.906315	-0.622523	-0.455874	-0.16051	-0.327353	0.0173192	0.276682	0.058967	1.0459	-1.79973	0.2771	-0.862828	-0.956308	-0.522362	-0.277185	-0.0317814	-0.203652	-0.228045	-0.342234	-0.404972	-0.397053	-0.3058	0.0350786	0.196813	0.0142005	0.974646	0.838625	0.819611	0.732175	0.685498	0.691329
csdA,ygdJ,b2810,JW2781	17	15	positive regulation of translation [GO:0045727];cellular response to cold [GO:0070417];mRNA stabilization [GO:0048255];response to radiation [GO:0009314];RNA catabolic process [GO:0006401];ribosomal large subunit assembly [GO:0000027];iron-sulfur cluster assembly [GO:0016226];sulfur amino acid metabolic process [GO:0000096]	cytosol [GO:0005829]	RNA binding [GO:0003723];selenocysteine lyase activity [GO:0009000];sulfurtransferase activity [GO:0016783];ATP hydrolysis activity [GO:0140603];RNA strand annealing activity [GO:0033592];ATP binding [GO:0005524];cysteine desulfurase activity [GO:0031071];RNA helicase activity [GO:0003724];pyridoxal phosphate binding [GO:0030170]	Cytoplasm	Cysteine desulfurase CsdA (EC 2.8.1.7) (Cysteine sulfinate desulfinase) (CSD) (EC 4.4.1.-) (Selenocysteine lyase) (EC 4.4.1.16)		BIOPHYSICOCHEMICAL PROPERTIES: pH dependence: Optimum pH is around 7.0 and 7.5 for the removal of selenium and sulfur atoms from L-selenocysteine and L-cysteine, respectively. {ECO:0000269|PubMed:9278392};					0.00829252	0.139249	-0.591404	0.398961	-1.98728	0.94186	0.823297	-0.611324	-0.385617	-1.08056	0.141997	0.0226282	-0.329244	0.167519	-0.88887	0.959595	-0.105385	-0.924495	-1.11489	-0.916399	-0.380013	0.162287	0.486125	-0.820522	0.241104	0.394643	-0.39092	-0.841738	-0.718146	-0.313117	0.703936	0.87108	0.626878	0.411919	0.809474	0.693106
csdE,ygdK,b2811,JW2782	9		cyclic threonylcarbamoyladenosine biosynthetic process [GO:0061504]		sulfur carrier activity [GO:0097163]		Sulfur acceptor protein CsdE							0.0118586	0.0694814	1.4071	1.91237	-0.36597	6.44531	-0.520156	4.48162	0.742024	5.33109											0.714317	0.990992	0.220501	-1.02706	2.42595	-0.340999	2.39785	2.68268	0.634964	0.408972	0.475031	0.32169	0.825481	0.304391	0.0152683	0.733105
cspA,cspS,b3556,JW3525	10	8	regulation of gene expression [GO:0010468];response to cold [GO:0009409];transcription, DNA-templated [GO:0006351];negative regulation of DNA-templated transcription, termination [GO:0060567]	cytosol [GO:0005829]	single-stranded DNA binding [GO:0003697];RNA binding [GO:0003723];nucleic acid binding [GO:0003676];single-stranded RNA binding [GO:0003727];DNA binding [GO:0003677];transcription antitermination factor activity, RNA binding [GO:0001072]	Cytoplasm	Cold shock protein CspA (CSP-A) (7.4 kDa cold shock protein) (CS7.4)							0.00673578	0.00911864	3.77549	2.03081	-4.20663	1.73778	-0.0829611	-1.04525	-0.356493	-0.925143	0.140438	0.065801	4.83263	3.27833	-3.13838	4.47366	-1.11801	-2.50115	-3.08532	-3.18824	2.01119	1.05585	-1.01152	-4.42699	-0.216627	-0.101602	-0.628528	-0.5831	-0.205954	0.00959346	0.0443051	0.291038	0.311768	9.55576e-06	0.828499	0.919073
cspB,b1557,JW1549	7		regulation of gene expression [GO:0010468];response to cold [GO:0009409];negative regulation of DNA-templated transcription, termination [GO:0060567]	cytosol [GO:0005829]	nucleic acid binding [GO:0003676];single-stranded DNA binding [GO:0003697];RNA binding [GO:0003723];transcription antitermination factor activity, RNA binding [GO:0001072]	Cytoplasm	Cold shock-like protein CspB (CSP-B)							0.00629586	0.00372978	2.04465	7.38111	-1.2027	8.548	4.3998	5.84595	0.749293	6.46426											1.06343	3.98554	2.86594	-1.83434	0.582788	2.35305	3.14492	0.7357	-2.0551	0.2824	0.287588	6.73268e-05	0.00415775	0.0666031	0.560036	0.0186202
cspC,msmB,b1823,JW1812	7	7	regulation of gene expression [GO:0010468];negative regulation of DNA-templated transcription, termination [GO:0060567]	cytosol [GO:0005829];membrane [GO:0016020]	single-stranded DNA binding [GO:0003697];RNA binding [GO:0003723];chaperone binding [GO:0051087];nucleic acid binding [GO:0003676];transcription antitermination factor activity, RNA binding [GO:0001072]	Cytoplasm	Cold shock-like protein CspC (CSP-C)							0.000255642	0.00890533	1.65528	-1.30346	3.07904	-2.0198	-0.81914	-0.36557	0.844543	-2.45716	0.011999	0.00234995	1.53486	-0.626214	3.17817	-1.33251	1.03398	-1.69839	-0.693342	-4.51696	0.850215	-0.769919	-1.67631	0.723443	-0.448425	-0.504715	-0.256351	0.19219	0.854818	-1.20148	0.395206	0.441348	0.0936779	0.469408	0.653847	0.613759
cspD,cspH,ybjA,b0880,JW0864	4	4	regulation of gene expression [GO:0010468];regulation of transcription, DNA-templated [GO:0006355];response to starvation [GO:0042594];negative regulation of DNA replication [GO:0008156];negative regulation of DNA-templated transcription, termination [GO:0060567]	cytosol [GO:0005829]	single-stranded DNA binding [GO:0003697];RNA binding [GO:0003723];nucleic acid binding [GO:0003676];toxin activity [GO:0090729];DNA binding [GO:0003677];transcription antitermination factor activity, RNA binding [GO:0001072]	Cytoplasm	Cold shock-like protein CspD (CSP-D)							0.0630708	0.0246509	-0.136981	-1.51187	6.25912	-0.873807	-0.209006	-0.480187	6.1035	-0.89342	0.00974227	0.0132377	0.299007	-0.282907	9.16755	-1.52956	0.168119	-1.64364	6.3168	-1.73938	-0.131182	-0.884037	-0.809029	3.44617	0.293213	-0.170621	-0.319113	-0.204666	3.4004	-0.282451	0.895632	0.376676	0.418498	0.000568589	0.769359	0.864522
cspE,gicA,msmC,b0623,JW0618	11	13	regulation of gene expression [GO:0010468];negative regulation of DNA-templated transcription, termination [GO:0060567]	cytosol [GO:0005829]	single-stranded DNA binding [GO:0003697];RNA binding [GO:0003723];poly(A) binding [GO:0008143];nucleic acid binding [GO:0003676];transcription antitermination factor activity, RNA binding [GO:0001072]	Cytoplasm	Cold shock-like protein CspE (CSP-E)							0.000932186	0.0355515	2.40306	-0.249002	-1.81028	-2.33418	-1.67377	-1.31551	-0.231121	-1.02135	0.0197306	0.0473843	1.77053	-0.529529	-3.34787	-0.620156	1.17131	-1.40351	-0.182157	-5.25506	1.25968	-0.192521	-1.50838	-2.3633	-1.19797	-0.972691	-0.776515	0.140001	0.733786	0.104902	0.207784	0.847334	0.131458	0.0181132	0.230929	0.330707
cspG,cspI,b0990,JW0974	6	6	regulation of gene expression [GO:0010468];response to cold [GO:0009409];negative regulation of DNA-templated transcription, termination [GO:0060567]	cytosol [GO:0005829]	nucleic acid binding [GO:0003676];RNA binding [GO:0003723];DNA binding [GO:0003677];transcription antitermination factor activity, RNA binding [GO:0001072]	Cytoplasm	Cold shock-like protein CspG (CPS-G)							0.671488	0.249202	3.23033	9.7013	-0.411096	13.0605	2.94875	3.42306	0.0129818	5.41718	0.000272868	0.00633648	2.56149	8.59133	-0.140787	11.2159	3.69757	6.91283	-0.816665	7.31617	1.71267	5.25602	3.48717	-2.05013	1.78325	1.55849	1.81821	0.203546	-1.66373	1.03576	0.0867728	1.47206e-07	0.000488155	0.040352	0.0745459	0.119117
csqR,yihW,b3884,JW5567	13		negative regulation of DNA-templated transcription, initiation [GO:2000143]		DNA-binding transcription factor activity [GO:0003700];DNA binding [GO:0003677]		HTH-type transcriptional repressor CsqR (Regulator of sulfoquinovose catabolism)							0.217968	0.00738909	-0.425824	-0.0465267	0.292066	-0.439672	-0.281376	-1.04165	-0.0216548	-0.655123											-0.289345	-0.0816511	0.15152	0.336925	-0.271451	-0.210249	-0.626555	-0.47248	0.0860425	0.155477	0.772317	0.934924	0.879566	0.736173	0.786044	0.833474
csrA,zfiA,b2696,JW2666	12	14	negative regulation of mRNA cleavage [GO:0031438];negative regulation of translation [GO:0017148];mRNA catabolic process [GO:0006402];negative regulation of translational initiation [GO:0045947];mRNA stabilization [GO:0048255];negative regulation of glycogen biosynthetic process [GO:0045719];positive regulation of translational initiation [GO:0045948]	cytosol [GO:0005829]	mRNA 5'-UTR binding [GO:0048027]	Cytoplasm	Carbon storage regulator (Translational dual regulator CsrA)							0.0310504	0.000876085	0.40298	-0.391456	0.967739	-0.189721	0.297341	0.499091	0.695752	1.57687	0.00756374	0.0538501	0.544837	-0.883786	0.99413	-3.23515	-0.366756	1.78934	-0.404805	5.18023	0.164487	-0.270526	-0.491188	0.253074	0.0542912	0.106642	0.217116	0.0542994	0.161986	0.533988	0.869347	0.786755	0.623294	0.800211	0.956703	0.915073
cueO,yacK,b0123,JW0119	13	13	response to copper ion [GO:0046688];detoxification of copper ion [GO:0010273]	periplasmic space [GO:0042597];outer membrane-bounded periplasmic space [GO:0030288]	oxidoreductase activity, acting on metal ions [GO:0016722];oxidoreductase activity, acting on diphenols and related substances as donors, oxygen as acceptor [GO:0016682];oxidoreductase activity [GO:0016491];copper ion binding [GO:0005507];oxidoreductase activity, acting on metal ions, oxygen as acceptor [GO:0016724];ferroxidase activity [GO:0004322]	Periplasm	Blue copper oxidase CueO (Copper efflux oxidase)			PTM: Exported by the Tat system. The position of the signal peptide cleavage has been experimentally proven. Can also be exported by the Sec system.	SIGNAL 1..28; /note="Tat-type signal"; /evidence="ECO:0000255|PROSITE-ProRule:PRU00648, ECO:0000269|PubMed:9298646"			0.025986	0.0187118	-0.107103	0.398799	1.73221	-0.769488	1.04049	-0.0727395	1.47419	-0.867884	0.00245504	0.283257	-0.813275	-0.408802	0.228588	-1.62113	0.653625	-0.261946	1.99255	-2.82829	-0.114821	0.162198	0.220845	0.950988	-0.6959	0.513572	-0.0960047	-0.665751	0.181308	-0.491576	0.908587	0.87115	0.825213	0.341611	0.486491	0.607551
curA,yncB,b1449,JW5907	10				oxidoreductase activity [GO:0016491]		NADPH-dependent curcumin reductase (EC 1.3.1.n3) (NADPH-dependent curcumin/dihydrocurcumin reductase)	BIOPHYSICOCHEMICAL PROPERTIES: Temperature dependence: Optimum temperature is 35 degrees Celsius. The enzyme is most stable from 10 to 50 degrees Celsius. {ECO:0000269|PubMed:21467222};	BIOPHYSICOCHEMICAL PROPERTIES: pH dependence: Optimum pH is 5.9. The enzyme is most stable in the pH range of 4.5 to 12.0, with 90% of the initial activity being retained even at pH 12.0. {ECO:0000269|PubMed:21467222};					0.0320464	0.363801	-0.538065	-0.430331	8.96933	-0.721235	1.56935	-1.10692	3.43679	0.072624											-0.350806	-0.291813	0.00281831	5.14984	-0.215466	0.803166	-0.662299	-1.52164	0.966385	0.589717	0.725734	0.77043	0.997751	2.60704e-07	0.829404	0.421879
cusR,ylcA,b0571,JW0560	7	5	response to copper ion [GO:0046688];positive regulation of gene expression [GO:0010628];phosphorelay signal transduction system [GO:0000160];regulation of transcription, DNA-templated [GO:0006355]	cytosol [GO:0005829];protein-DNA complex [GO:0032993]	identical protein binding [GO:0042802];methylated-DNA-[protein]-cysteine S-methyltransferase activity [GO:0003908];phosphorelay response regulator activity [GO:0000156];DNA-binding transcription activator activity [GO:0001216];transcription cis-regulatory region binding [GO:0000976];DNA binding [GO:0003677]	Cytoplasm	Transcriptional regulatory protein CusR			PTM: Phosphorylated by CusS. {ECO:0000269|PubMed:15522865}.				0.0719042	0.270579	-0.297935	0.400605	0.263051	1.47884	0.603292	0.646416	0.0503305	0.445977	0.4949	0.625566	-0.309223	-0.130739	-0.70381	0.378612	0.0877264	0.0894393	0.217669	-0.0412846	-0.219316	0.163187	0.326329	0.251008	0.534243	0.274174	0.297787	-0.0325609	-0.358963	-0.16593	0.826404	0.870371	0.744175	0.801808	0.593173	0.783951
cutC,b1874,JW1863	11	11	cellular copper ion homeostasis [GO:0006878];copper ion homeostasis [GO:0055070]	cytoplasm [GO:0005737]	copper ion binding [GO:0005507]	Cytoplasm	Copper homeostasis protein CutC							0.104251	0.0167762	-0.0199137	-0.190109	-1.07203	1.04086	1.26405	0.898451	2.62569	-0.495509	0.00159186	0.00717917	-0.465546	0.0509669	0.37298	1.02751	1.25885	2.06439	2.5497	-0.684147	-0.0670785	-0.160273	-0.149369	-0.632286	0.617877	0.63599	0.435796	-0.256368	0.689425	-0.819473	0.946519	0.872666	0.881263	0.5272	0.536657	0.524783
cyaY,b3807,JW3779	7	6	iron-sulfur cluster assembly [GO:0016226]	cytosol [GO:0005829];cytoplasm [GO:0005737]	ferrous iron binding [GO:0008198];ferric iron binding [GO:0008199]		Iron-sulfur cluster assembly protein CyaY (Bacterial frataxin ortholog)							0.0202068	0.0799856	-0.754085	-0.844221	-1.79267	-0.675615	0.659078	-0.378569	1.47307	-0.67863	0.00305242	0.00224453	0.31768	1.50063	-2.15255	0.811707	0.667979	1.13938	3.1846	0.684072	-0.469093	-0.518449	-0.10553	-0.624876	0.0361499	0.304721	-0.263469	-0.624364	0.389546	-0.22048	0.639003	0.604145	0.915955	0.532053	0.971163	0.760579
cydA,cyd-1,b0733,JW0722	21	19	aerobic electron transport chain [GO:0019646]	plasma membrane [GO:0005886];membrane [GO:0016020];cytochrome complex [GO:0070069];integral component of plasma membrane [GO:0005887]	metal ion binding [GO:0046872];oxidoreductase activity, acting on diphenols and related substances as donors, oxygen as acceptor [GO:0016682];electron transfer activity [GO:0009055];oxidoreductase activity, acting on diphenols and related substances as donors [GO:0016679];heme binding [GO:0020037]	Multi-pass membrane protein;Cell inner membrane	Cytochrome bd-I ubiquinol oxidase subunit 1 (EC 7.1.1.7) (Cytochrome bd-I oxidase subunit I) (Cytochrome d ubiquinol oxidase subunit I)			PTM: The N-terminus is blocked.			TRANSMEM 16..35; /note="Helical"; /evidence="ECO:0000305"; TRANSMEM 55..69; /note="Helical"; /evidence="ECO:0000305"; TRANSMEM 97..114; /note="Helical"; /evidence="ECO:0000305"; TRANSMEM 129..146; /note="Helical"; /evidence="ECO:0000305"; TRANSMEM 187..203; /note="Helical"; /evidence="ECO:0000305"; TRANSMEM 220..235; /note="Helical"; /evidence="ECO:0000305"; TRANSMEM 391..407; /note="Helical"; /e…	0.00928122	0.0511665	-0.225326	-0.775411	6.40243	-1.96346	0.604295	0.897174	1.656	1.4515	0.0472218	0.22893	0.47216	-0.20191	6.66186	-1.55905	-0.28147	0.22588	-0.0968845	0.458579	-0.179557	-0.48077	-0.357387	3.57302	-0.706719	0.274723	0.435096	0.104199	0.519716	0.247362	0.8575	0.63068	0.720802	0.000352882	0.479741	0.783529
cydB,cyd-2,b0734,JW0723	5	5	aerobic electron transport chain [GO:0019646]	plasma membrane [GO:0005886];membrane [GO:0016020];cytochrome complex [GO:0070069];integral component of plasma membrane [GO:0005887]	metal ion binding [GO:0046872];oxidoreductase activity, acting on diphenols and related substances as donors, oxygen as acceptor [GO:0016682];electron transfer activity [GO:0009055];heme binding [GO:0020037]	Multi-pass membrane protein;Cell inner membrane	Cytochrome bd-I ubiquinol oxidase subunit 2 (EC 7.1.1.7) (Cytochrome bd-I oxidase subunit II) (Cytochrome d ubiquinol oxidase subunit II)			PTM: The N-terminus is blocked.			TRANSMEM 9..28; /note="Helical"; /evidence="ECO:0000305"; TRANSMEM 80..99; /note="Helical"; /evidence="ECO:0000305"; TRANSMEM 123..142; /note="Helical"; /evidence="ECO:0000305"; TRANSMEM 165..184; /note="Helical"; /evidence="ECO:0000305"; TRANSMEM 206..225; /note="Helical"; /evidence="ECO:0000305"; TRANSMEM 263..282; /note="Helical"; /evidence="ECO:0000305"; TRANSMEM 293..312; /note="Helical"; /e…	0.00118599	0.206387	-1.68099	-1.27722	5.57572	-1.57586	5.45285	2.05248	2.61355	2.21197	0.0035199	0.000226957	0.645418	-0.0658148	6.35097	0.667238	0.0629272	-1.33566	-1.93002	-2.5663	-0.976641	-0.755551	0.164916	3.91742	-0.219699	2.92967	1.06771	-1.91813	-1.6109	0.0311611	0.328747	0.449919	0.86901	8.95014e-05	0.826106	0.00339321
cydC,mdrA,mdrH,surB,b0886,JW0869	17	14	cysteine export across plasma membrane [GO:0033228];glutathione transmembrane transport [GO:0034775];cell redox homeostasis [GO:0045454];regulation of heme biosynthetic process [GO:0070453]	ATP-binding cassette (ABC) transporter complex [GO:0043190];integral component of membrane [GO:0016021];integral component of plasma membrane [GO:0005887]	ATPase-coupled transmembrane transporter activity [GO:0042626];ATP binding [GO:0005524]	Multi-pass membrane protein;Cell inner membrane	ATP-binding/permease protein CydC						TRANSMEM 16..36; /note="Helical"; /evidence="ECO:0000255|PROSITE-ProRule:PRU00441"; TRANSMEM 37..57; /note="Helical"; /evidence="ECO:0000255|PROSITE-ProRule:PRU00441"; TRANSMEM 137..157; /note="Helical"; /evidence="ECO:0000255|PROSITE-ProRule:PRU00441"; TRANSMEM 162..182; /note="Helical"; /evidence="ECO:0000255|PROSITE-ProRule:PRU00441"; TRANSMEM 250..270; /note="Helical"; /evidence="ECO:0000255|…	0.119993	0.00227322	-0.656729	-0.296998	-0.731438	-1.3397	0.139236	0.222167	-0.352129	0.266143	0.57159	0.1617	-0.151718	-0.579514	-0.314417	-0.314046	-0.307836	-0.0618328	-0.248309	-0.0331048	-0.415783	-0.218803	0.140806	-0.0970834	-0.627133	0.0200679	0.0654792	-0.010763	-0.325233	-0.0320942	0.677569	0.826803	0.888024	0.92266	0.530572	0.983989
cydD,htrD,b0887,JW0870	18	13	cysteine export across plasma membrane [GO:0033228];glutathione transmembrane transport [GO:0034775];cell redox homeostasis [GO:0045454];transmembrane transport [GO:0055085]	plasma membrane [GO:0005886];membrane [GO:0016020];ATP-binding cassette (ABC) transporter complex [GO:0043190];integral component of plasma membrane [GO:0005887]	ATPase-coupled transmembrane transporter activity [GO:0042626];ATP binding [GO:0005524]	Multi-pass membrane protein;Cell inner membrane	ATP-binding/permease protein CydD						TRANSMEM 29..49; /note="Helical"; /evidence="ECO:0000255|PROSITE-ProRule:PRU00441"; TRANSMEM 62..82; /note="Helical"; /evidence="ECO:0000255|PROSITE-ProRule:PRU00441"; TRANSMEM 140..160; /note="Helical"; /evidence="ECO:0000255|PROSITE-ProRule:PRU00441"; TRANSMEM 163..183; /note="Helical"; /evidence="ECO:0000255|PROSITE-ProRule:PRU00441"; TRANSMEM 250..270; /note="Helical"; /evidence="ECO:0000255|…	0.0240771	0.000101838	-0.791801	-0.349835	-1.63971	-1.75069	0.0747609	0.148022	0.0913103	0.46805	0.186634	0.00010039	-0.498992	-1.0544	-1.1697	-0.744014	0.149827	0.201013	-0.0543523	0.0528954	-0.489745	-0.247736	0.185835	-0.520467	-0.823247	-0.0152371	0.0248788	-0.0160584	-0.0471122	0.119065	0.624314	0.804339	0.852574	0.602738	0.410367	0.987843
cyoA,b0432,JW0422	11	11	ATP synthesis coupled electron transport [GO:0042773];electron transport coupled proton transport [GO:0015990];aerobic electron transport chain [GO:0019646];aerobic respiration [GO:0009060]	plasma membrane [GO:0005886];cytochrome o ubiquinol oxidase complex [GO:0009319];integral component of plasma membrane [GO:0005887];integral component of external side of plasma membrane [GO:0071575];respirasome [GO:0070469]	oxidoreduction-driven active transmembrane transporter activity [GO:0015453];oxidoreductase activity, acting on diphenols and related substances as donors, oxygen as acceptor [GO:0016682];copper ion binding [GO:0005507];cytochrome-c oxidase activity [GO:0004129];electron transfer activity [GO:0009055];cytochrome bo3 ubiquinol oxidase activity [GO:0009486];proton transmembrane transporter activity…	Multi-pass membrane protein;Cell inner membrane	Cytochrome bo(3) ubiquinol oxidase subunit 2 (Cytochrome b562-o complex subunit II) (Cytochrome o ubiquinol oxidase subunit 2) (Cytochrome o subunit 2) (Oxidase bo(3) subunit 2) (Ubiquinol oxidase chain B) (Ubiquinol oxidase polypeptide II) (Ubiquinol oxidase subunit 2)				SIGNAL 1..24; /evidence="ECO:0000255|PROSITE-ProRule:PRU00303"		TRANSMEM 51..68; /note="Helical"; /evidence="ECO:0000305"; TRANSMEM 93..111; /note="Helical"; /evidence="ECO:0000305"	0.000577532	0.0483847	-0.0804647	1.1263	-2.14015	0.159004	-0.226344	-2.32986	-1.22042	-1.29848	0.000721837	0.144395	-0.538183	-0.33588	0.189231	-0.147948	-0.146384	-2.18977	-1.11214	-3.8387	-0.100235	0.56056	0.60462	-1.18401	-0.585842	-0.180115	-1.33195	-1.20801	-0.600506	0.508584	0.920158	0.575098	0.545431	0.23641	0.557982	0.857063
cyoB,b0431,JW0421	11	10	electron transport coupled proton transport [GO:0015990];respiratory electron transport chain [GO:0022904];aerobic electron transport chain [GO:0019646];aerobic respiration [GO:0009060]	plasma membrane [GO:0005886];respirasome [GO:0070469];cytochrome o ubiquinol oxidase complex [GO:0009319];integral component of plasma membrane [GO:0005887]	oxidoreduction-driven active transmembrane transporter activity [GO:0015453];oxidoreductase activity, acting on diphenols and related substances as donors, oxygen as acceptor [GO:0016682];copper ion binding [GO:0005507];cytochrome-c oxidase activity [GO:0004129];electron transfer activity [GO:0009055];heme binding [GO:0020037];cytochrome bo3 ubiquinol oxidase activity [GO:0009486];proton transmem…	Multi-pass membrane protein;Cell inner membrane	Cytochrome bo(3) ubiquinol oxidase subunit 1 (EC 7.1.1.3) (Cytochrome b562-o complex subunit I) (Cytochrome o ubiquinol oxidase subunit 1) (Cytochrome o subunit 1) (Oxidase bo(3) subunit 1) (Ubiquinol oxidase chain A) (Ubiquinol oxidase polypeptide I) (Ubiquinol oxidase subunit 1)		BIOPHYSICOCHEMICAL PROPERTIES: pH dependence: Optimum pH is 7.4. {ECO:0000269|PubMed:6365921};				TRANSMEM 17..35; /note="Helical; Name=I"; TRANSMEM 53..80; /note="Helical; Name=II"; TRANSMEM 96..132; /note="Helical; Name=III"; TRANSMEM 138..161; /note="Helical; Name=IV"; TRANSMEM 185..215; /note="Helical; Name=V"; TRANSMEM 225..260; /note="Helical; Name=VI"; TRANSMEM 271..307; /note="Helical; Name=VII"; TRANSMEM 312..326; /note="Helical; Name=VIII"; TRANSMEM 341..369; /note="Helical; Name=IX…	0.00602062	0.0458874	-0.387801	0.355129	-1.43837	-1.27586	-0.656422	-1.92462	-1.59468	-0.443832	0.0828154	0.00906371	-0.506001	0.318353	1.40865	-0.554326	-0.66468	-3.39389	-3.1846	-4.20709	-0.268525	0.138286	0.350636	-0.631442	-0.949262	-0.415615	-1.11005	-0.750608	-0.569941	0.754669	0.788295	0.890015	0.725861	0.527751	0.342487	0.677692
cysB,b1275,JW1267	19	17	response to X-ray [GO:0010165];regulation of transcription, DNA-templated [GO:0006355];cysteine biosynthetic process [GO:0019344]	cytosol [GO:0005829]	identical protein binding [GO:0042802];methylated-DNA-[protein]-cysteine S-methyltransferase activity [GO:0003908];transcription cis-regulatory region binding [GO:0000976];DNA-binding transcription factor activity [GO:0003700];DNA binding [GO:0003677]	Cytoplasm	HTH-type transcriptional regulator CysB (Cys regulon transcriptional activator)							0.232165	0.422694	-0.104858	-0.083298	-0.291416	-0.350218	-0.0775793	0.823519	-1.01916	0.979952	0.364752	0.263867	-0.893669	-0.713198	-0.109367	-0.876883	0.0299129	0.0705674	-0.454074	0.284534	-0.113592	-0.101786	-0.0443686	-0.158329	-0.202333	-0.0986548	0.394765	0.437245	-0.57176	0.0294844	0.909561	0.918926	0.964611	0.874198	0.839656	0.921412
cysG,b3368,JW3331	22	22	cobalamin biosynthetic process [GO:0009236];methylation [GO:0032259];response to osmotic stress [GO:0006970];siroheme biosynthetic process [GO:0019354]		uroporphyrin-III C-methyltransferase activity [GO:0004851];glycerol-3-phosphate dehydrogenase [NAD+] activity [GO:0004367];glycerol dehydrogenase [NAD+] activity [GO:0008888];sirohydrochlorin ferrochelatase activity [GO:0051266];NAD binding [GO:0051287];precorrin-2 dehydrogenase activity [GO:0043115]		Siroheme synthase [Includes: Uroporphyrinogen-III C-methyltransferase (Urogen III methylase) (EC 2.1.1.107) (SUMT) (Uroporphyrinogen III methylase) (UROM); Precorrin-2 dehydrogenase (EC 1.3.1.76); Sirohydrochlorin ferrochelatase (EC 4.99.1.4)]							0.155113	0.0117961	0.665386	-0.0397533	-0.533016	0.134061	-0.197459	0.281586	0.167423	1.15193	0.0405798	0.0172172	-0.00816114	-0.109036	-0.744339	0.3403	1.37523	1.4342	1.28088	2.49817	0.308175	-0.0779422	-0.442291	-0.71239	0.0390019	-0.164298	0.0980153	0.206139	0.143626	0.420406	0.757949	0.937874	0.658278	0.476223	0.968889	0.869496
cysK,cysZ,b2414,JW2407	24	3	cysteine biosynthetic process [GO:0019344];cysteine biosynthetic process from serine [GO:0006535];sulfate assimilation [GO:0000103];cellular amino acid biosynthetic process [GO:0008652];sulfate transmembrane transport [GO:1902358]	plasma membrane [GO:0005886];cytosol [GO:0005829];cytoplasm [GO:0005737];integral component of plasma membrane [GO:0005887];cysteine synthase complex [GO:0009333]	identical protein binding [GO:0042802];methylated-DNA-[protein]-cysteine S-methyltransferase activity [GO:0003908];high-affinity sulfate:proton symporter activity [GO:0009675];transferase activity [GO:0016740];S-carboxymethylcysteine synthase activity [GO:0050272];cysteine synthase activity [GO:0004124];sulfate transmembrane transporter activity [GO:0015116];pyridoxal phosphate binding [GO:003017…	Multi-pass membrane protein;Cell inner membrane	Sulfate transporter CysZ;Cysteine synthase A (CSase A) (EC 2.5.1.47) (O-acetylserine (thiol)-lyase A) (OAS-TL A) (O-acetylserine sulfhydrylase A) (S-carboxymethylcysteine synthase) (EC 4.5.1.5) (Sulfate starvation-induced protein 5) (SSI5)	;BIOPHYSICOCHEMICAL PROPERTIES: Temperature dependence: Optimum temperature is 50 degrees Celsius. {ECO:0000269|Ref.6};	;BIOPHYSICOCHEMICAL PROPERTIES: pH dependence: Optimum pH is 9-10.5. {ECO:0000269|Ref.6};				;TRANSMEM 31..51; /note="Helical"; /evidence="ECO:0000255|HAMAP-Rule:MF_00468"; TRANSMEM 75..95; /note="Helical"; /evidence="ECO:0000255|HAMAP-Rule:MF_00468"; TRANSMEM 151..171; /note="Helical"; /evidence="ECO:0000255|HAMAP-Rule:MF_00468"; TRANSMEM 222..242; /note="Helical"; /evidence="ECO:0000255|HAMAP-Rule:MF_00468"	0.10027	0.0129825	0.13294	-0.977243	5.32614	-0.748678	1.27433	0.671445	1.18704	0.375712	0.349052	0.00182553	-0.528598	-0.740959	-0.674899	-0.449797	0.0660581	0.208698	-0.796767	0.103215	0.0166204	-0.591289	-0.664083	2.78749	0.0689824	0.641617	0.311493	-0.386299	-0.103973	-0.218111	0.986739	0.554327	0.506637	0.00531177	0.945004	0.521122
cysM,b2421,JW2414	12	18	cysteine biosynthetic process from serine [GO:0006535]	cytoplasm [GO:0005737]	cysteine synthase activity [GO:0004124];pyridoxal phosphate binding [GO:0030170];L-cysteine desulfhydrase activity [GO:0080146]		Cysteine synthase B (CSase B) (EC 2.5.1.47) (O-acetylserine (thiol)-lyase B) (OAS-TL B) (O-acetylserine sulfhydrylase B)							0.0575384	0.330712	0.683399	0.186426	0.249298	1.53449	1.2794	-0.324598	-0.369704	0.0528953	0.00510078	0.049959	0.144016	0.247648	-2.05235	0.846289	0.522508	-1.22685	-0.437667	-2.77511	0.318038	0.0459082	-0.328304	-0.293878	0.681992	0.644391	-0.233916	-0.934481	-0.959181	0.150532	0.750456	0.963383	0.742681	0.768851	0.495244	0.519322
cysP,b2425,JW2418	26	33	sulfate transport [GO:0008272];sulfur compound metabolic process [GO:0006790];thiosulfate transport [GO:0015709]	outer membrane-bounded periplasmic space [GO:0030288]	ABC-type sulfate transporter activity [GO:0015419];sulfate binding [GO:0043199];thiosulfate binding [GO:0036173]	Periplasm	Thiosulfate-binding protein				SIGNAL 1..25; /evidence="ECO:0000269|PubMed:9298646"			0.00470285	0.125602	2.10438	0.123187	12.3787	-1.23787	0.0182874	0.310691	-1.15911	-0.358578	0.0013388	0.00571479	1.33057	2.30185	2.04939	-1.87312	-0.289329	-1.67052	-0.330005	-1.94743	1.09613	0.0112797	-1.14103	5.56981	-0.801453	-0.0461605	0.113952	0.103939	-0.700886	-0.422649	0.27302	0.991	0.253858	2.55021e-08	0.422869	0.963182
cysQ,amtA,b4214,JW4172	12	14	phosphatidylinositol phosphate biosynthetic process [GO:0046854];inositol phosphate dephosphorylation [GO:0046855];3'-phosphoadenosine 5'-phosphosulfate metabolic process [GO:0050427];sulfate assimilation [GO:0000103]	plasma membrane [GO:0005886]	magnesium ion binding [GO:0000287];3'(2'),5'-bisphosphate nucleotidase activity [GO:0008441]	Peripheral membrane protein;Cytoplasmic side;Cell inner membrane;Cytoplasm	3'(2'),5'-bisphosphate nucleotidase CysQ (EC 3.1.3.7) (3'(2'),5-bisphosphonucleoside 3'(2')-phosphohydrolase) (3'-phosphoadenosine 5'-phosphate phosphatase) (PAP phosphatase) (DPNPase)							0.046052	0.102625	-0.379108	-0.981563	4.57228	-0.100386	1.48003	0.826329	-0.429427	0.396656	0.00927361	0.0255722	0.172644	0.857522	2.94496	0.665738	-0.00255233	-0.568276	-1.74913	-0.662691	-0.263765	-0.593654	-0.386064	2.65509	0.426337	0.754252	0.396303	-0.414123	-1.10174	-0.291453	0.791961	0.552743	0.69945	0.00792884	0.669863	0.450698
cysS,b0526,JW0515	33	32	cysteinyl-tRNA aminoacylation [GO:0006423]	cytosol [GO:0005829];cytoplasm [GO:0005737]	metal ion binding [GO:0046872];aminoacyl-tRNA ligase activity [GO:0004812];cysteine-tRNA ligase activity [GO:0004817];ATP binding [GO:0005524];ligase activity [GO:0016874];zinc ion binding [GO:0008270]	Cytoplasm	Cysteine--tRNA ligase (EC 6.1.1.16) (Cysteinyl-tRNA synthetase) (CysRS)							0.000105887	0.00108389	-0.416198	-0.0834281	-3.02502	0.434935	-3.17446	-2.58594	-6.07706	-0.967761	0.204945	0.000269514	-0.762983	-0.271714	-3.50091	0.539058	-2.64434	-5.41462	-7.23265	-1.00336	-0.284074	-0.101857	0.126042	-1.4847	0.227669	-1.79443	-1.47217	0.266083	-1.64557	0.829901	0.776354	0.91887	0.899699	0.137622	0.819904	0.0727447
cysZ,b2413,JW2406	3		cysteine biosynthetic process [GO:0019344];cysteine biosynthetic process from serine [GO:0006535];sulfate assimilation [GO:0000103];cellular amino acid biosynthetic process [GO:0008652];sulfate transmembrane transport [GO:1902358]	plasma membrane [GO:0005886];cytosol [GO:0005829];cytoplasm [GO:0005737];integral component of plasma membrane [GO:0005887];cysteine synthase complex [GO:0009333]	identical protein binding [GO:0042802];high-affinity sulfate:proton symporter activity [GO:0009675];methylated-DNA-[protein]-cysteine S-methyltransferase activity [GO:0003908];S-carboxymethylcysteine synthase activity [GO:0050272];transferase activity [GO:0016740];cysteine synthase activity [GO:0004124];sulfate transmembrane transporter activity [GO:0015116];pyridoxal phosphate binding [GO:003017…	Multi-pass membrane protein;Cell inner membrane	Sulfate transporter CysZ						TRANSMEM 31..51; /note="Helical"; /evidence="ECO:0000255|HAMAP-Rule:MF_00468"; TRANSMEM 75..95; /note="Helical"; /evidence="ECO:0000255|HAMAP-Rule:MF_00468"; TRANSMEM 151..171; /note="Helical"; /evidence="ECO:0000255|HAMAP-Rule:MF_00468"; TRANSMEM 222..242; /note="Helical"; /evidence="ECO:0000255|HAMAP-Rule:MF_00468"	0.0701594	0.157514	-0.0302645	-0.139722	-0.187761	-0.702371	-0.90604	1.36962	-3.16785	-0.110541											-0.0727464	-0.132683	-0.116111	-0.142415	-0.364267	-0.5523	0.693798	1.18992	-1.29469	-0.866676	0.942008	0.894444	0.907565	0.886752	0.715659	0.580743
dacA,pfv,b0632,JW0627	26	28	peptidoglycan biosynthetic process [GO:0009252];peptidoglycan metabolic process [GO:0000270];cell wall organization [GO:0071555];regulation of cell shape [GO:0008360]	integral component of periplasmic side of plasma membrane [GO:1990914];plasma membrane [GO:0005886];outer membrane-bounded periplasmic space [GO:0030288];integral component of plasma membrane [GO:0005887]	serine-type D-Ala-D-Ala carboxypeptidase activity [GO:0009002];penicillin binding [GO:0008658];carboxypeptidase activity [GO:0004180];beta-lactamase activity [GO:0008800]	Peripheral membrane protein;Cytoplasmic side;Cell inner membrane;Cytoplasm	D-alanyl-D-alanine carboxypeptidase DacA (DD-carboxypeptidase) (DD-peptidase) (EC 3.4.16.4) (Beta-lactamase) (EC 3.5.2.6) (Penicillin-binding protein 5) (PBP-5)				SIGNAL 1..29; /evidence="ECO:0000269|PubMed:7042389"			0.000167533	0.0125539	-0.0629504	0.804564	-2.17028	-0.501525	-0.697524	0.698229	-2.5202	4.27107	0.162662	0.392407	-0.161603	0.0304673	-2.80839	0.0653704	-1.07554	-0.937075	-0.964993	0.343463	-0.0906443	0.384386	0.418856	-1.2101	-0.771357	-0.438121	0.326159	0.708106	-1.05423	1.90022	0.927775	0.700693	0.675322	0.226242	0.440496	0.661298
dacB,b3182,JW3149	11		proteolysis [GO:0006508];cell wall organization [GO:0071555];cell wall macromolecule catabolic process [GO:0016998];peptidoglycan biosynthetic process [GO:0009252];peptidoglycan turnover [GO:0009254];regulation of cell shape [GO:0008360];response to antibiotic [GO:0046677];peptidoglycan catabolic process [GO:0009253];peptidoglycan metabolic process [GO:0000270];FtsZ-dependent cytokinesis [GO:0043…	periplasmic space [GO:0042597]	serine-type D-Ala-D-Ala carboxypeptidase activity [GO:0009002];penicillin binding [GO:0008658];serine-type carboxypeptidase activity [GO:0004185];carboxypeptidase activity [GO:0004180];endopeptidase activity [GO:0004175]	Periplasm	D-alanyl-D-alanine carboxypeptidase DacB (DD-carboxypeptidase) (DD-peptidase) (EC 3.4.16.4) (D-alanyl-D-alanine endopeptidase) (DD-endopeptidase) (EC 3.4.21.-) (Penicillin-binding protein 4) (PBP-4)				SIGNAL 1..20; /evidence="ECO:0000269|PubMed:2040429"			0.569761	0.0536065	-0.0138035	-0.00410028	-0.602445	-0.611307	-0.0249012	0.0727898	-0.0489698	0.170541											-0.0637328	-0.0584195	-0.050861	-0.3785	-0.388666	-0.0698095	-0.0163163	-0.00268106	-0.0693536	-0.00264822	0.949183	0.953414	0.959436	0.705059	0.697523	0.944345
dacC,b0839,JW0823	25	24	peptidoglycan biosynthetic process [GO:0009252];response to drug [GO:0042493];regulation of cell shape [GO:0008360];cell wall organization [GO:0071555]	plasma membrane [GO:0005886];outer membrane-bounded periplasmic space [GO:0030288];integral component of plasma membrane [GO:0005887]	serine-type D-Ala-D-Ala carboxypeptidase activity [GO:0009002];penicillin binding [GO:0008658];carboxypeptidase activity [GO:0004180]	Peripheral membrane protein;Periplasm;Periplasmic side;Cell inner membrane	D-alanyl-D-alanine carboxypeptidase DacC (DD-carboxypeptidase) (DD-peptidase) (EC 3.4.16.4) (Penicillin-binding protein 6) (PBP-6)				SIGNAL 1..27; /evidence="ECO:0000269|PubMed:7042389"			0.472077	0.0366523	-0.460797	-0.275932	5.99727	-0.767142	0.556552	0.452304	0.112153	0.652814	0.00173053	0.0931077	0.342912	0.126779	2.25692	-1.0869	-0.150116	-0.262038	0.178107	0.218016	-0.308496	-0.207268	0.0450531	3.48011	-0.325148	0.24858	0.191496	-0.113258	-0.299516	0.0536204	0.757705	0.8358	0.964065	0.000501213	0.745069	0.803686
dadA,dadR,b1189,JW1178	21	17	L-alanine oxidation to pyruvate via D-alanine [GO:0019480];D-alanine catabolic process [GO:0055130]	plasma membrane [GO:0005886];cytoplasm [GO:0005737]	oxidoreductase activity [GO:0016491];D-amino-acid dehydrogenase activity [GO:0008718]	Peripheral membrane protein;Cell inner membrane	D-amino acid dehydrogenase (EC 1.4.99.-) (D-alanine dehydrogenase)		BIOPHYSICOCHEMICAL PROPERTIES: pH dependence: Optimum pH is about 8.9 with D-alanine as substrate and about 9 with 3,4-dehydro-D-proline as substrate. {ECO:0000269|PubMed:13292, ECO:0000269|PubMed:15358424};					0.000184418	0.0801928	-0.208228	-2.50009	7.91658	-2.66879	-0.767087	-0.151276	-1.11078	1.08325	0.0970268	0.196608	1.36651	-1.01362	12.7576	-3.51846	-0.254845	-0.0837093	-0.368177	1.1111	-0.170195	-1.42516	-1.31114	4.39277	-0.148554	-0.476212	-0.139009	0.281029	-0.244375	0.61982	0.864857	0.154111	0.189811	1.11914e-05	0.881905	0.633923
dadX,alnB,dadB,b1190,JW1179	13	14	L-alanine oxidation to pyruvate via D-alanine [GO:0019480];D-alanine biosynthetic process [GO:0030632]	cytosol [GO:0005829]	alanine racemase activity [GO:0008784];pyridoxal phosphate binding [GO:0030170]		Alanine racemase, catabolic (EC 5.1.1.1)							0.0393087	0.247561	-0.255769	-1.62803	4.33677	-0.607084	0.682106	-0.0553702	-0.158917	-0.288171	0.0524912	0.000813523	1.53056	0.697232	7.46997	-0.495059	-0.289788	-0.435213	5.73154	0.62495	-0.196227	-0.947642	-0.807589	2.45859	0.502869	0.31733	-0.0864936	-0.459998	-0.516698	-0.18365	0.844432	0.343312	0.419327	0.0139486	0.615056	0.750993
damX,yhfB,b3388,JW3351	22	24	cytokinetic process [GO:0032506]	cell division site [GO:0032153];cell septum [GO:0030428];integral component of plasma membrane [GO:0005887]	peptidoglycan binding [GO:0042834]	Cell inner membrane;Single-pass membrane protein	Cell division protein DamX						TRANSMEM 104..124; /note="Helical"; /evidence="ECO:0000255|HAMAP-Rule:MF_02021"	0.00394693	0.0637834	-0.301554	1.10253	-2.13997	-0.988957	-0.0291603	-1.04606	-0.400037	-0.975213	0.000655818	0.000183486	-0.145774	-0.193083	-2.42184	-1.03124	-0.383927	-0.651919	-0.213441	-0.491491	-0.221298	0.547542	0.712666	-1.06284	-1.20142	-0.0721417	-0.628971	-0.613004	-0.259257	-0.0173801	0.82486	0.584007	0.476053	0.287853	0.229589	0.942489
dapA,b2478,JW2463	14	13	lysine biosynthetic process via diaminopimelate [GO:0009089];diaminopimelate biosynthetic process [GO:0019877]	cytosol [GO:0005829]	4-hydroxy-tetrahydrodipicolinate synthase activity [GO:0008840];identical protein binding [GO:0042802];methylated-DNA-[protein]-cysteine S-methyltransferase activity [GO:0003908]	Cytoplasm	4-hydroxy-tetrahydrodipicolinate synthase (HTPA synthase) (EC 4.3.3.7)							0.000596952	0.0383284	0.344373	-0.360464	0.569086	-0.0726451	0.422947	-0.232189	2.16241	-2.3245	0.00198458	0.191867	0.683006	0.635849	2.15286	0.024108	0.175471	-1.09794	-0.49778	-2.02786	0.132396	-0.253555	-0.442126	0.0668726	0.101428	0.175421	-0.183315	-0.414911	0.896312	-1.20187	0.894671	0.799839	0.658398	0.946683	0.919211	0.860749
dapB,b0031,JW0029	19	19	cellular amino acid biosynthetic process [GO:0008652];lysine biosynthetic process via diaminopimelate [GO:0009089];diaminopimelate biosynthetic process [GO:0019877]	cytosol [GO:0005829]	NADP binding [GO:0050661];identical protein binding [GO:0042802];methylated-DNA-[protein]-cysteine S-methyltransferase activity [GO:0003908];4-hydroxy-tetrahydrodipicolinate reductase [GO:0008839];oxidoreductase activity, acting on CH or CH2 groups, NAD or NADP as acceptor [GO:0016726];glycerol-3-phosphate dehydrogenase [NAD(P)+] activity [GO:0047952];glycerol-3-phosphate dehydrogenase [NAD+] act…	Cytoplasm	4-hydroxy-tetrahydrodipicolinate reductase (HTPA reductase) (EC 1.17.1.8)							0.146883	0.00117891	-0.184067	-0.60309	-0.00374803	-1.0291	1.16821	0.131224	0.0874007	-0.723679	0.0309252	0.22904	-0.0506143	-0.229377	0.328093	-1.66557	0.480011	-0.949669	-0.389137	0.357294	-0.156965	-0.386411	-0.285621	0.0425639	-0.28945	0.58351	0.0156809	-0.624003	-0.648	-0.524299	0.875273	0.699192	0.775169	0.966049	0.772237	0.55955
dapD,b0166,JW0161	24	22	lysine biosynthetic process [GO:0009085];lysine biosynthetic process via diaminopimelate [GO:0009089];diaminopimelate biosynthetic process [GO:0019877]	cytosol [GO:0005829]	2,3,4,5-tetrahydropyridine-2,6-dicarboxylate N-succinyltransferase activity [GO:0008666];nucleotidyltransferase activity [GO:0016779]	Cytoplasm	2,3,4,5-tetrahydropyridine-2,6-dicarboxylate N-succinyltransferase (EC 2.3.1.117) (Succinyl-CoA: tetrahydrodipicolinate N-succinyltransferase) (Tetrahydrodipicolinate N-succinyltransferase) (THDP succinyltransferase) (THP succinyltransferase) (Tetrahydropicolinate succinylase)		BIOPHYSICOCHEMICAL PROPERTIES: pH dependence: Optimum pH is 8.2. {ECO:0000269|PubMed:6365916};					0.00728288	0.0993057	0.0624093	0.0758507	-1.35061	0.071787	0.0652891	-0.974394	-0.0290534	-1.88704	0.00352146	0.076295	-0.0435968	0.0606963	-0.674993	-0.0748538	-0.451648	-1.54324	-1.10481	-1.92995	-0.0220005	-0.0146403	-0.0488141	-0.829909	-0.0583994	-0.0204236	-0.589729	-0.625479	-0.107834	-0.555917	0.982448	0.988319	0.961067	0.40659	0.95343	0.983705
dapE,msgB,b2472,JW2456	19	20	lysine biosynthetic process via diaminopimelate [GO:0009089];diaminopimelate biosynthetic process [GO:0019877];FtsZ-dependent cytokinesis [GO:0043093]	cytosol [GO:0005829];cell division site [GO:0032153]	identical protein binding [GO:0042802];methylated-DNA-[protein]-cysteine S-methyltransferase activity [GO:0003908];cobalt ion binding [GO:0050897];succinyl-diaminopimelate desuccinylase activity [GO:0009014];zinc ion binding [GO:0008270]		Succinyl-diaminopimelate desuccinylase (SDAP desuccinylase) (EC 3.5.1.18) (N-succinyl-LL-2,6-diaminoheptanedioate amidohydrolase)							0.000501642	0.00420063	-0.187395	0.250671	-2.04043	2.50816	0.390647	-0.0977022	-1.27402	-0.663475	0.000103545	0.00295548	-0.262682	-0.00941188	-0.940051	0.616192	-0.516237	-1.32868	-2.46578	-1.6032	-0.158787	0.0810871	0.1837	-1.07085	1.17997	0.157735	-0.109674	-0.323582	-0.967703	-0.365978	0.873837	0.935373	0.854249	0.284236	0.238012	0.874666
dapF,b3809,JW5592	7		lysine biosynthetic process via diaminopimelate [GO:0009089]	cytosol [GO:0005829]	diaminopimelate epimerase activity [GO:0008837]	Cytoplasm	Diaminopimelate epimerase (DAP epimerase) (EC 5.1.1.7) (PLP-independent amino acid racemase)							0.338599	0.000491419	0.479414	-0.551289	0.79165	-0.960842	0.204661	-0.0216013	0.32368	-0.559445											0.206341	-0.358046	-0.620562	0.114799	-0.280435	0.0558929	-0.0680026	-0.18007	0.00899788	-0.350685	0.836524	0.720309	0.534888	0.908605	0.779143	0.955427
dcd,dus,paxA,b2065,JW2050	9	8	dUTP biosynthetic process [GO:0006229];protein homotrimerization [GO:0070207];dTTP biosynthetic process [GO:0006235];dUMP biosynthetic process [GO:0006226];response to radiation [GO:0009314];nucleobase-containing small molecule interconversion [GO:0015949]	cytosol [GO:0005829]	dCTP deaminase activity [GO:0008829];nucleotide binding [GO:0000166]		dCTP deaminase (EC 3.5.4.13) (Deoxycytidine triphosphate deaminase)							0.000614142	0.0814857	-0.277567	-0.532959	2.4741	-0.545112	1.24889	0.344185	1.0003	-0.342455	0.105017	0.000236014	0.359457	-0.334216	3.29063	-0.489535	0.718316	-1.19605	-0.472702	-0.846765	-0.208163	-0.348009	-0.196021	1.45057	-0.0628294	0.627688	0.132293	-0.551569	-0.192294	-0.432162	0.835102	0.727833	0.844594	0.146899	0.949902	0.530208
dcm,mec,b1961,JW1944	10		DNA restriction-modification system [GO:0009307];C-5 methylation of cytosine [GO:0090116]		DNA (cytosine-5-)-methyltransferase activity [GO:0003886]		DNA-cytosine methyltransferase (EC 2.1.1.37) (M.EcoDcm)							0.178546	0.075458	-0.342047	-0.515259	0.0577551	-1.21604	0.117398	0.0706919	-0.0724885	0.0903772											-0.243471	-0.338318	-0.151021	0.162748	-0.439904	0.00810989	-0.0174651	-0.0817493	-0.160151	-0.0453951	0.80764	0.735124	0.879959	0.870717	0.660007	0.993529
dcp,b1538,JW1531	27	25	proteolysis [GO:0006508]	cytosol [GO:0005829];outer membrane-bounded periplasmic space [GO:0030288];cytoplasm [GO:0005737]	metal ion binding [GO:0046872];carboxypeptidase activity [GO:0004180];metalloendopeptidase activity [GO:0004222];metallopeptidase activity [GO:0008237]	Cytoplasm	Dipeptidyl carboxypeptidase (EC 3.4.15.5) (Peptidyl-dipeptidase Dcp)							0.00073087	0.000315275	-0.334512	-0.505271	2.44415	-0.047964	0.456791	1.26064	0.0338378	0.656052	0.0216544	0.0321147	-0.0980363	-0.419441	1.7493	-0.52892	0.0525326	0.598016	0.208804	0.533228	-0.239345	-0.332849	-0.149678	1.46535	0.194236	0.193953	0.63412	0.383992	-0.287773	-0.38723	0.810838	0.739249	0.881019	0.142825	0.845991	0.846212
dcrB,yhhR,b3472,JW5682	12	12		periplasmic space [GO:0042597]		Cell membrane;Lipid-anchor;Periplasm;Periplasmic side	Inner membrane lipoprotein DcrB				SIGNAL 1..19; /evidence="ECO:0000255|HAMAP-Rule:MF_02248"			0.236586	0.0182188	-0.0834778	0.299858	-1.11538	-0.88718	0.732573	-0.274365	0.466126	-0.869306	0.146356	0.00211012	0.332938	-0.253066	0.0360298	-0.92666	0.447923	-1.10631	0.251715	-0.232906	-0.101885	0.108021	0.153731	-0.621218	-0.706168	0.344965	-0.20641	-0.607548	-0.202074	-0.38195	0.918848	0.913979	0.877822	0.534456	0.480084	0.730121
dctA,b3528,JW3496	6	9	fumarate transport [GO:0015741];cellular response to DNA damage stimulus [GO:0006974];L-aspartate transmembrane transport [GO:0070778]	plasma membrane [GO:0005886];membrane [GO:0016020];integral component of membrane [GO:0016021];integral component of plasma membrane [GO:0005887]	succinate transmembrane transporter activity [GO:0015141];L-aspartate transmembrane transporter activity [GO:0015183];transmembrane transporter activity [GO:0022857];fumarate transmembrane transporter activity [GO:0015138];malate:proton symporter activity [GO:0015366]	Multi-pass membrane protein;Cell inner membrane	Aerobic C4-dicarboxylate transport protein						TRANSMEM 5..27; /note="Helical"; /evidence="ECO:0000255"; TRANSMEM 47..64; /note="Helical"; /evidence="ECO:0000255"; TRANSMEM 77..99; /note="Helical"; /evidence="ECO:0000255"; TRANSMEM 141..163; /note="Helical"; /evidence="ECO:0000255"; TRANSMEM 184..206; /note="Helical"; /evidence="ECO:0000255"; TRANSMEM 219..241; /note="Helical"; /evidence="ECO:0000255"; TRANSMEM 326..348; /note="Helical"; /evi…	0.00251571	0.0494661	-0.205073	-1.86026	7.85359	-1.78662	-1.70953	-1.05215	-2.08539	0.0668133	0.0105937	0.475883	1.90638	0.694744	10.3026	-1.03831	-1.71527	-1.01524	-5.12276	1.20181	-0.168467	-1.07481	-0.962516	4.35655	-0.0158499	-0.992272	-0.632308	0.30379	-0.261983	0.556545	0.866216	0.28246	0.33579	1.32127e-05	0.987354	0.321065
dcuA,genA,b4138,JW5735	5	6	L-aspartate import across plasma membrane [GO:0140009];cellular nitrogen compound biosynthetic process [GO:0044271];C4-dicarboxylate transport [GO:0015740];negative regulation of transcription, DNA-templated [GO:0045892];positive regulation of transcription, DNA-templated [GO:0045893]	plasma membrane [GO:0005886];integral component of plasma membrane [GO:0005887]	DNA-binding transcription factor activity [GO:0003700];succinate:fumarate antiporter activity [GO:0005469];C4-dicarboxylate transmembrane transporter activity [GO:0015556];DNA binding [GO:0003677]	Multi-pass membrane protein;Cell inner membrane	Anaerobic C4-dicarboxylate transporter DcuA;Pyruvate dehydrogenase complex repressor						TRANSMEM 1..18; /note="Helical"; TRANSMEM 20..37; /note="Helical"; TRANSMEM 54..71; /note="Helical"; TRANSMEM 86..103; /note="Helical"; TRANSMEM 133..147; /note="Helical"; TRANSMEM 229..246; /note="Helical"; TRANSMEM 265..282; /note="Helical"; TRANSMEM 293..310; /note="Helical"; TRANSMEM 333..350; /note="Helical"; TRANSMEM 356..373; /note="Helical";	0.0200997	0.00250849	0.597059	0.100081	9.67539	-0.85411	-0.168352	-0.39625	-2.87331	1.67485	0.0148269	0.377385	1.83429	0.579798	10.6799	-0.759211	0.148778	0.56096	-1.14946	1.04898	0.270761	-0.00137229	-0.328307	4.9149	-0.578666	-0.14836	-0.273151	-0.180965	-1.53734	1.07791	0.786575	0.998905	0.742679	8.88293e-07	0.562815	0.882059
dcuR,yjdG,b4124,JW4085	3		transcription, DNA-templated [GO:0006351];phosphorelay signal transduction system [GO:0000160];positive regulation of transcription, DNA-templated [GO:0045893]	cytoplasm [GO:0005737]	phosphorelay response regulator activity [GO:0000156];DNA binding [GO:0003677];DNA-binding transcription activator activity [GO:0001216]	Cytoplasm	Transcriptional regulatory protein DcuR			PTM: Phosphorylated and activated by DcuS.				0.0564461	0.000168145	-0.162266	-0.696745	1.53916	-0.859239	0.118477	0.182137	-0.0130414	-0.0180248											-0.145027	-0.437695	-0.348842	0.875486	-0.145152	0.00870097	0.0435595	-0.0213157	-0.128191	-0.165778	0.884689	0.661608	0.727208	0.381309	0.884591	0.993058
dcyD,yedO,b1919,JW5313	11	13	cellular response to sulfur starvation [GO:0010438];sulfur utilization [GO:0006791];sulfur compound metabolic process [GO:0006790];D-cysteine catabolic process [GO:0019447];D-amino acid metabolic process [GO:0046416]	cytosol [GO:0005829]	D-cysteine desulfhydrase activity [GO:0019148];3-chloro-D-alanine dehydrochlorinase activity [GO:0019149];pyridoxal phosphate binding [GO:0030170]		D-cysteine desulfhydrase (EC 4.4.1.15)	BIOPHYSICOCHEMICAL PROPERTIES: Temperature dependence: Optimum temperature is 45 degrees Celsius. {ECO:0000269|PubMed:3908101};	BIOPHYSICOCHEMICAL PROPERTIES: pH dependence: Optimum pH is 9.0. {ECO:0000269|PubMed:3908101};					0.282293	0.0138846	-0.247352	-0.188849	2.86244	0.881832	0.759264	0.944013	0.423989	-0.16949	0.0261256	0.0228671	0.191108	0.080074	1.70567	0.217405	0.715424	0.3961	1.17438	0.543162	-0.191618	-0.159584	-0.0241395	1.64667	0.530105	0.35958	0.460744	0.0449893	-0.239763	-0.665901	0.848041	0.873209	0.980741	0.0996259	0.596039	0.719161
ddlA,b0381,JW0372	20	22	peptidoglycan biosynthetic process [GO:0009252];response to X-ray [GO:0010165];cell wall organization [GO:0071555];regulation of cell shape [GO:0008360]	cytosol [GO:0005829]	metal ion binding [GO:0046872];ATP binding [GO:0005524];D-alanine-D-alanine ligase activity [GO:0008716]	Cytoplasm	D-alanine--D-alanine ligase A (EC 6.3.2.4) (D-Ala-D-Ala ligase A) (D-alanylalanine synthetase A)							0.00329683	0.0180228	-0.377081	-0.00427605	-1.98456	-0.264741	-0.912615	-2.02258	-1.93834	-2.03738	0.0280389	0.58749	0.0204682	-0.03348	-1.68908	-0.59024	-0.567847	-0.0799853	-1.36637	-0.140289	-0.262655	-0.0585157	0.147965	-0.936392	-0.198799	-0.5559	-1.16369	-0.663965	-0.617837	-0.0642759	0.792817	0.953338	0.882371	0.349071	0.84242	0.578279
ddlB,ddl,b0092,JW0090	17	18	peptidoglycan biosynthetic process [GO:0009252];regulation of cell shape [GO:0008360];cell wall organization [GO:0071555]	cytosol [GO:0005829]	metal ion binding [GO:0046872];ATP binding [GO:0005524];D-alanine-D-alanine ligase activity [GO:0008716]	Cytoplasm	D-alanine--D-alanine ligase B (EC 6.3.2.4) (D-Ala-D-Ala ligase B) (D-alanylalanine synthetase B)							0.00826604	0.632457	-0.0905975	-0.084475	-1.98796	0.0269082	-0.110648	-0.386404	-0.188221	-0.456698	0.0016569	0.245979	-0.149308	-0.00336632	-2.26467	0.825344	-0.0630552	-0.226485	0.170507	-0.64005	-0.105783	-0.102431	-0.0528217	-1.09512	0.00481645	-0.116763	-0.26776	-0.207171	-0.0986511	-0.0946654	0.915754	0.918415	0.957874	0.273462	0.996157	0.907048
deaD,csdA,mssB,rhlD,b3162,JW5531	46	43	positive regulation of translation [GO:0045727];cellular response to cold [GO:0070417];mRNA stabilization [GO:0048255];response to radiation [GO:0009314];RNA catabolic process [GO:0006401];ribosomal large subunit assembly [GO:0000027];iron-sulfur cluster assembly [GO:0016226];sulfur amino acid metabolic process [GO:0000096]	cytosol [GO:0005829]	RNA binding [GO:0003723];selenocysteine lyase activity [GO:0009000];sulfurtransferase activity [GO:0016783];ATP hydrolysis activity [GO:0140603];RNA strand annealing activity [GO:0033592];ATP binding [GO:0005524];cysteine desulfurase activity [GO:0031071];RNA helicase activity [GO:0003724];pyridoxal phosphate binding [GO:0030170]	Cytoplasm	ATP-dependent RNA helicase DeaD (EC 3.6.4.13) (Cold-shock DEAD box protein A) (Translation factor W2);Cysteine desulfurase CsdA (EC 2.8.1.7) (Cysteine sulfinate desulfinase) (CSD) (EC 4.4.1.-) (Selenocysteine lyase) (EC 4.4.1.16)		;BIOPHYSICOCHEMICAL PROPERTIES: pH dependence: Optimum pH is around 7.0 and 7.5 for the removal of selenium and sulfur atoms from L-selenocysteine and L-cysteine, respectively. {ECO:0000269|PubMed:9278392};					0.000108337	0.00106073	0.586839	1.10316	-7.92053	2.7501	0.671788	3.36328	6.44642	5.81942	0.0294817	0.0272442	-0.975853	-0.522575	-10.5936	1.0441	-0.641788	1.50858	6.45382	2.56967	0.265164	0.547889	0.22655	-4.7146	0.84565	0.31168	1.78548	1.41762	3.10587	1.28874	0.790883	0.583768	0.820773	2.42183e-06	0.397748	0.755284
dedA,b2317,JW2314	5	5		plasma membrane [GO:0005886];integral component of membrane [GO:0016021]		Multi-pass membrane protein;Cell inner membrane	Protein DedA (Protein DSG-1)						TRANSMEM 25..45; /note="Helical"; /evidence="ECO:0000255"; TRANSMEM 46..66; /note="Helical"; /evidence="ECO:0000255"; TRANSMEM 73..93; /note="Helical"; /evidence="ECO:0000255"; TRANSMEM 161..181; /note="Helical"; /evidence="ECO:0000255"; TRANSMEM 188..208; /note="Helical"; /evidence="ECO:0000255"	0.00523079	0.180239	0.180132	0.8935	-2.08292	-0.143292	-0.973176	0.22455	-0.744353	0.361302	0.630335	0.0116943	-0.251485	0.0459306	-2.99675	0.106634	-0.373923	0.0140342	-0.34559	0.0521181	0.0424616	0.433085	0.334449	-1.29536	-0.623896	-0.589062	0.066784	0.599671	0.0691234	0.0187076	0.966131	0.664953	0.738041	0.195194	0.532696	0.55582
dedD,b2314,JW5378	9	9	cytokinetic process [GO:0032506]	cell division site [GO:0032153];cell septum [GO:0030428];integral component of plasma membrane [GO:0005887]	peptidoglycan binding [GO:0042834]	Cell inner membrane;Single-pass membrane protein	Cell division protein DedD						TRANSMEM 9..29; /note="Helical"; /evidence="ECO:0000255|HAMAP-Rule:MF_02022"	0.010236	0.00196619	0.144113	0.745124	-0.215484	1.36253	-0.952373	4.44333	-1.81891	3.4697	0.143028	0.0111843	-0.0523858	0.252447	-0.0289011	1.07375	-1.10952	2.67056	-1.11285	3.32163	0.0227387	0.351838	0.272925	-0.253081	0.281903	-0.57767	2.37688	2.89838	-0.530669	-0.589307	0.981859	0.72496	0.784911	0.800206	0.778018	0.563487
def,fms,b3287,JW3248	8	10	peptidyl-methionine modification [GO:0018206];translation [GO:0006412];N-terminal protein amino acid modification [GO:0031365];co-translational protein modification [GO:0043686]	cytosol [GO:0005829]	ferrous iron binding [GO:0008198];ribosome binding [GO:0043022];peptide deformylase activity [GO:0042586];hydrolase activity [GO:0016787];zinc ion binding [GO:0008270]		Peptide deformylase (PDF) (EC 3.5.1.88) (Polypeptide deformylase)							0.00924616	0.000254158	0.278574	1.23748	-1.96425	1.27891	-0.866989	-0.248063	-2.98977	-0.343829	0.019151	0.0570491	0.00206697	0.987643	-2.99209	0.0406072	-1.60315	-0.597683	-2.86882	1.43538	0.096366	0.62144	0.4689	-1.28429	-0.0334869	-0.530916	-0.192007	0.282734	-1.21856	-0.108614	0.92323	0.53431	0.639141	0.199041	0.973286	0.595477
degP,htrA,ptd,b0161,JW0157	28	27	chaperone-mediated protein folding [GO:0061077];proteolysis [GO:0006508];protein quality control for misfolded or incompletely synthesized proteins [GO:0006515];response to temperature stimulus [GO:0009266];response to heat [GO:0009408];protein folding [GO:0006457];response to oxidative stress [GO:0006979]	plasma membrane [GO:0005886];outer membrane-bounded periplasmic space [GO:0030288]	identical protein binding [GO:0042802];methylated-DNA-[protein]-cysteine S-methyltransferase activity [GO:0003908];serine-type endopeptidase activity [GO:0004252];serine-type peptidase activity [GO:0008236];peptidase activity [GO:0008233]	Peripheral membrane protein;Cytoplasmic side;Cell inner membrane;Cytoplasm	Periplasmic serine endoprotease DegP (EC 3.4.21.107) (Heat shock protein DegP) (Protease Do)	BIOPHYSICOCHEMICAL PROPERTIES: Temperature dependence: Optimum temperature is around 55 degrees Celsius. In the range from 37 to 55 degrees Celsius, the proteolytic activity rapidly increases with temperature. {ECO:0000269|PubMed:7744744};			SIGNAL 1..26; /evidence="ECO:0000269|PubMed:2180903, ECO:0000269|PubMed:9600841"			0.0202295	0.023737	-0.3898	-0.380556	3.85648	-1.7924	0.820693	-0.503788	0.971297	-0.623093	0.0816078	0.027405	0.497422	-1.07975	5.60512	-1.41248	1.04548	-0.106483	0.750939	-0.364596	-0.269619	-0.264557	-0.0511122	2.26898	-0.829264	0.393217	-0.332036	-0.781427	0.0262931	-0.121503	0.787453	0.791351	0.959236	0.0232694	0.406955	0.694159
degQ,hhoA,b3234,JW3203	27	27	proteolysis [GO:0006508];proteolysis involved in cellular protein catabolic process [GO:0051603]	integral component of external side of plasma membrane [GO:0071575];periplasmic space [GO:0042597]	serine-type endopeptidase activity [GO:0004252];identical protein binding [GO:0042802];methylated-DNA-[protein]-cysteine S-methyltransferase activity [GO:0003908];peptidase activity [GO:0008233]	Periplasm	Periplasmic pH-dependent serine endoprotease DegQ (EC 3.4.21.107) (Protease Do)		BIOPHYSICOCHEMICAL PROPERTIES: pH dependence: Optimum pH is 5.5. The degradation is efficient at pH values between 4.5 and 6. {ECO:0000269|PubMed:21685389};		SIGNAL 1..27; /evidence="ECO:0000269|PubMed:8576051"			0.0718984	0.000742982	-0.0926009	-0.47039	4.72432	-1.47887	0.826282	-0.0689068	0.781837	-0.475938	0.0500224	0.0923212	0.0639136	-1.3496	4.0003	-1.54367	1.33148	0.568626	0.946086	0.324706	-0.10688	-0.313749	-0.263043	2.58145	-0.608391	0.396277	-0.093906	-0.546358	-0.080511	-0.279055	0.914884	0.753712	0.792518	0.00983849	0.542928	0.6919
degS,hhoB,htrH,b3235,JW3204	10	11	proteolysis [GO:0006508];cellular response to misfolded protein [GO:0071218]	integral component of external side of plasma membrane [GO:0071575];outer membrane-bounded periplasmic space [GO:0030288]	identical protein binding [GO:0042802];methylated-DNA-[protein]-cysteine S-methyltransferase activity [GO:0003908];serine-type endopeptidase activity [GO:0004252];serine-type peptidase activity [GO:0008236];peptidase activity [GO:0008233]	Cell inner membrane;Single-pass membrane protein	Serine endoprotease DegS (EC 3.4.21.107) (Site-1 protease DegS) (S1P protease DegS) (Site-1-type intramembrane protease)						TRANSMEM 5..27; /note="Helical"; /evidence="ECO:0000255"	0.00970305	0.00813947	-0.621952	-0.473078	-0.000224934	-1.30735	1.82959	0.56052	-0.18614	-0.92643	0.00146981	0.057787	-0.412799	-1.10214	-0.00424374	-0.832407	0.157118	-0.623999	-0.692015	-2.07757	-0.39674	-0.31522	0.0253457	0.284268	-0.513	0.945666	0.250753	-0.751087	-1.15994	-0.870392	0.691559	0.752594	0.979779	0.776205	0.607951	0.344319
deoA,tpp,ttg,b4382,JW4345	33	36	pyrimidine nucleoside metabolic process [GO:0006213];cellular response to DNA damage stimulus [GO:0006974];pyrimidine nucleobase metabolic process [GO:0006206];thymidine metabolic process [GO:0046104]	cytosol [GO:0005829];membrane [GO:0016020]	1,4-alpha-oligoglucan phosphorylase activity [GO:0004645];pyrimidine-nucleoside phosphorylase activity [GO:0016154];thymidine phosphorylase activity [GO:0009032]		Thymidine phosphorylase (EC 2.4.2.4) (TdRPase)							0.000953985	0.226184	-0.16529	-2.39916	0.573152	-0.924622	-1.00852	-1.20509	-2.59935	-0.936685	0.0216826	0.166668	1.21447	1.2216	-0.0573261	-0.860533	-2.86594	-3.70959	-5.13905	-1.57651	-0.146683	-1.3699	-1.27939	0.348179	0.751247	-0.608416	-0.716053	-0.163811	-0.927275	0.0907982	0.883382	0.170719	0.200761	0.727706	0.452504	0.542911
deoB,drm,thyR,b4383,JW4346	27	28	5-phosphoribose 1-diphosphate biosynthetic process [GO:0006015];carbohydrate catabolic process [GO:0016052];cellular metabolic compound salvage [GO:0043094];deoxyribose phosphate catabolic process [GO:0046386];deoxyribonucleotide catabolic process [GO:0009264];nucleobase-containing small molecule interconversion [GO:0015949];cellular response to DNA damage stimulus [GO:0006974]	cytosol [GO:0005829];membrane [GO:0016020]	lyase activity [GO:0016829];magnesium ion binding [GO:0000287];deoxyribose-phosphate aldolase activity [GO:0004139];manganese ion binding [GO:0030145];phosphopentomutase activity [GO:0008973]	Cytoplasm	Deoxyribose-phosphate aldolase (DERA) (EC 4.1.2.4) (2-deoxy-D-ribose 5-phosphate aldolase) (Phosphodeoxyriboaldolase) (Deoxyriboaldolase);Phosphopentomutase (EC 5.4.2.7) (Phosphodeoxyribomutase)		BIOPHYSICOCHEMICAL PROPERTIES: pH dependence: Optimum pH is 7.5 for 2-deoxy-D-ribose 5-phosphate cleavage. {ECO:0000269|PubMed:17905878};;					0.000690762	0.00363807	0.917119	-0.760002	2.22307	-0.595759	-0.286494	-0.0874591	-2.30048	-1.44528	0.0628653	0.542807	0.876314	0.49071	1.0168	-0.132768	0.815066	-0.951314	-1.32563	-3.13992	0.446018	-0.472333	-0.974525	0.658934	0.0337613	-0.213051	-0.104065	0.0528123	-1.15899	-0.799686	0.655585	0.636689	0.329796	0.509938	0.973067	0.831287
deoC,dra,thyR,b4381,JW4344	24	27	5-phosphoribose 1-diphosphate biosynthetic process [GO:0006015];carbohydrate catabolic process [GO:0016052];cellular metabolic compound salvage [GO:0043094];deoxyribose phosphate catabolic process [GO:0046386];deoxyribonucleotide catabolic process [GO:0009264];nucleobase-containing small molecule interconversion [GO:0015949];cellular response to DNA damage stimulus [GO:0006974]	cytosol [GO:0005829];membrane [GO:0016020]	lyase activity [GO:0016829];magnesium ion binding [GO:0000287];deoxyribose-phosphate aldolase activity [GO:0004139];manganese ion binding [GO:0030145];phosphopentomutase activity [GO:0008973]	Cytoplasm	Deoxyribose-phosphate aldolase (DERA) (EC 4.1.2.4) (2-deoxy-D-ribose 5-phosphate aldolase) (Phosphodeoxyriboaldolase) (Deoxyriboaldolase)		BIOPHYSICOCHEMICAL PROPERTIES: pH dependence: Optimum pH is 7.5 for 2-deoxy-D-ribose 5-phosphate cleavage. {ECO:0000269|PubMed:17905878};					0.00141328	0.405597	0.841477	-0.909403	0.0109446	2.3308	-0.906709	-0.554309	-1.06004	-1.64921	0.00937227	0.428089	0.480732	1.9317	-0.998492	1.55175	-0.160785	-0.688567	-0.963526	-1.04363	0.404598	-0.554141	-1.01491	-0.510953	1.71808	-0.552666	-0.3597	0.136791	-0.140136	-0.655713	0.685773	0.579482	0.310147	0.609384	0.0857815	0.580492
deoD,pup,b4384,JW4347	21	22	cellular response to DNA damage stimulus [GO:0006974];purine nucleoside catabolic process [GO:0006152];purine nucleoside interconversion [GO:0019686]	cytosol [GO:0005829];membrane [GO:0016020]	purine-nucleoside phosphorylase activity [GO:0004731];identical protein binding [GO:0042802];guanosine phosphorylase activity [GO:0047975];methylated-DNA-[protein]-cysteine S-methyltransferase activity [GO:0003908]		Purine nucleoside phosphorylase DeoD-type (PNP) (EC 2.4.2.1)		BIOPHYSICOCHEMICAL PROPERTIES: pH dependence: Optimum pH is 7.1 for deoxyinosine as substrate (PubMed:235429). Optimum pH is 7.5 for inosine as substrate (PubMed:235429). Optimum pH is 8.2 for hypoxanthine as substrate (PubMed:235429). {ECO:0000269|PubMed:235429};					0.186568	0.0510115	0.84695	-0.603746	0.798881	-1.20118	-0.0756493	-0.293673	0.199144	-0.6267	0.363198	0.624321	0.709652	0.423751	0.200977	-0.845367	0.1374	-0.697925	-0.603785	-0.777767	0.407595	-0.386771	-0.85054	-0.0824956	-0.383314	-0.097598	-0.216982	-0.175559	0.094296	-0.238532	0.683571	0.698926	0.395025	0.934253	0.701487	0.922252
der,engA,yfgK,b2511,JW5403	36	33	ribosomal large subunit assembly [GO:0000027]	cytosol [GO:0005829]	ribosome binding [GO:0043022];methylated-DNA-[protein]-cysteine S-methyltransferase activity [GO:0003908];GTPase activity [GO:0003924];ribosomal large subunit binding [GO:0043023];guanosine tetraphosphate binding [GO:0097216];GTP binding [GO:0005525];GTPase activating protein binding [GO:0032794]		GTPase Der (Double era-like domain protein) (GTP-binding protein EngA)							0.00529045	0.0250835	-0.176941	0.537989	-3.12459	-0.11818	-0.947006	-1.3785	-1.15883	-1.9492	0.128906	0.00016375	-1.11486	-0.587288	-4.43574	-0.747346	-1.14177	-1.12382	-1.08426	-0.736292	-0.153063	0.238415	0.335304	-1.67024	-0.415476	-0.574731	-0.811008	-0.292451	-0.172166	-0.368674	0.878349	0.811559	0.737396	0.0948726	0.677793	0.565473
dgcP,yeaP,b1794,JW5292	6				metal ion binding [GO:0046872];diguanylate cyclase activity [GO:0052621];GTP binding [GO:0005525]		Diguanylate cyclase DgcP (DGC) (EC 2.7.7.65)							0.587755	0.149433	-0.055048	-0.320556	0.00319402	-0.579655	0.0481621	-0.0133946	-0.0268339	0.0286449											-0.0863172	-0.231703	-0.20156	-0.0242823	-0.198051	-0.0298019	-0.0635088	-0.0898812	-0.0972402	-0.0331544	0.931214	0.816769	0.840261	0.980627	0.843005	0.976225
dhaK,ycgT,b1200,JW5187	14	18	ketone catabolic process [GO:0042182];glycerol catabolic process [GO:0019563];glycerol to glycerone phosphate metabolic process [GO:0061610];monosaccharide catabolic process [GO:0046365];cellular response to DNA damage stimulus [GO:0006974]	cytosol [GO:0005829]	identical protein binding [GO:0042802];phosphoenolpyruvate-glycerone phosphotransferase activity [GO:0047324];methylated-DNA-[protein]-cysteine S-methyltransferase activity [GO:0003908];glycerone kinase activity [GO:0004371]		PEP-dependent dihydroxyacetone kinase, dihydroxyacetone-binding subunit DhaK (EC 2.7.1.121)							0.00549979	0.000332889	1.40279	-2.07264	4.68746	-1.08735	1.13811	-0.373634	-0.115907	-1.27066	0.000197251	0.000175898	3.52732	1.21943	9.61516	0.398895	1.03158	-2.37739	0.73654	-3.18434	0.711957	-1.1911	-1.95923	1.74243	0.483346	0.567025	-0.260767	-0.883966	-0.742841	-0.547366	0.476491	0.233614	0.0500855	0.0814325	0.62885	0.570697
dhaL,ycgS,b1199,JW5186	13	13	glycerol catabolic process [GO:0019563]	cytosol [GO:0005829]	magnesium ion binding [GO:0000287];ADP binding [GO:0043531];phosphoenolpyruvate-glycerone phosphotransferase activity [GO:0047324];glycerone kinase activity [GO:0004371];ATP binding [GO:0005524]	Cytoplasm	PEP-dependent dihydroxyacetone kinase, ADP-binding subunit DhaL (EC 2.7.1.121)	BIOPHYSICOCHEMICAL PROPERTIES: Temperature dependence: Complexation with ADP increases the thermal unfolding temperature from 40 to 65 degrees Celsius. {ECO:0000269|PubMed:15753087};						0.0548292	0.252959	1.18634	-1.54622	1.22578	0.0740445	0.66249	0.826226	0.212772	0.0369645	0.00011337	0.00113012	2.69391	1.58585	5.58284	1.15769	0.668618	1.42512	-0.0387387	3.38307	0.593435	-0.902844	-1.55245	-0.0345772	0.831041	0.306589	0.396247	0.0334831	-0.302429	-0.488354	0.55289	0.366609	0.120554	0.972417	0.405951	0.759156
dhaM,ycgC,b1198,JW5185	14		glycerol catabolic process [GO:0019563];cellular response to DNA damage stimulus [GO:0006974];phosphoenolpyruvate-dependent sugar phosphotransferase system [GO:0009401]	cytosol [GO:0005829];integral component of membrane [GO:0016021]	phosphoenolpyruvate-glycerone phosphotransferase activity [GO:0047324]		PEP-dependent dihydroxyacetone kinase, phosphoryl donor subunit DhaM (EC 2.7.1.121) (Dihydroxyacetone kinase subunit M)							0.00547863	0.094279	1.02915	-1.08098	0.363413	-0.649609	-0.024042	-0.916054	-1.94262	-0.630483											0.507363	-0.64809	-1.21163	-0.420715	0.180032	-0.0693391	-0.557783	-0.544618	-1.10674	0.100197	0.6119	0.516927	0.225655	0.673963	0.857128	0.94472
diaA,yraO,b3149,JW3118	7	7	carbohydrate derivative metabolic process [GO:1901135];positive regulation of DNA-dependent DNA replication initiation [GO:0032298];DNA replication [GO:0006260]		carbohydrate derivative binding [GO:0097367];identical protein binding [GO:0042802];methylated-DNA-[protein]-cysteine S-methyltransferase activity [GO:0003908]		DnaA initiator-associating protein DiaA							0.217033	0.000246626	-0.353877	0.312467	-0.693449	0.48254	-0.846459	-0.323135	-2.88305	-1.04315	0.0525072	0.0498806	-0.335676	-0.0374229	-1.14522	1.41604	-1.37119	-2.55369	-3.53321	1.00364	-0.249949	0.114925	0.308699	-0.242116	0.0369533	-0.519675	-0.233115	0.230386	-1.17136	-0.450439	0.802627	0.908505	0.75755	0.808691	0.970522	0.60329
dicA,b1570,JW1562	5		transcription, DNA-templated [GO:0006351];cell cycle [GO:0007049];cell division [GO:0051301]		DNA binding [GO:0003677]		HTH-type transcriptional regulator DicA (Repressor protein of division inhibition gene dicA)							0.000448591	0.000239679	0.313859	1.02606	1.36917	3.45636	-0.327665	2.37007	-1.18488	5.42857											0.115687	0.505672	0.33381	0.521689	1.2746	-0.235596	1.24162	1.42104	-0.525563	1.61859	0.9079	0.613087	0.738523	0.601887	0.202452	0.813746
dinI,b1061,JW1048	5	6	SOS response [GO:0009432];DNA repair [GO:0006281]		enzyme binding [GO:0019899]		DNA damage-inducible protein I							0.000275301	0.0694868	-0.874386	-1.27159	-2.60575	-3.04648	1.23609	1.12141	-0.932781	-0.984819	0.0840551	0.00528138	-1.40477	-1.40449	-0.884128	1.19535	1.0449	-1.0547	1.08632	-0.439907	-0.534967	-0.752466	-0.273674	-1.00423	-1.02806	0.620678	0.557884	-0.118968	-1.24379	-1.2095	0.592673	0.451771	0.784335	0.315269	0.303922	0.534812
dkgA,yqhE,b3012,JW5499	17	16	L-ascorbic acid biosynthetic process [GO:0019853];methylglyoxal catabolic process [GO:0051596]	cytosol [GO:0005829]	2,5-didehydrogluconate reductase activity [GO:0050580];oxidoreductase activity, acting on the CH-OH group of donors, NAD or NADP as acceptor [GO:0016616];D-threo-aldose 1-dehydrogenase activity [GO:0047834];alcohol dehydrogenase (NADP+) activity [GO:0008106];glycerol-3-phosphate dehydrogenase [NAD(P)+] activity [GO:0047952];glycerol-3-phosphate dehydrogenase [NAD+] activity [GO:0004367];alditol:N…	Cytoplasm	2,5-diketo-D-gluconic acid reductase A (2,5-DKG reductase A) (2,5-DKGR A) (25DKGR-A) (EC 1.1.1.274) (AKR5C)		BIOPHYSICOCHEMICAL PROPERTIES: pH dependence: Optimum pH is 7.5.;					0.317189	0.670444	-0.311883	-0.426211	10.4507	0.6234	-0.278788	0.695175	0.0346521	0.894302	0.000739376	0.000417673	0.610634	1.56327	4.98403	2.40184	-0.127901	0.36548	1.35051	0.369166	-0.226954	-0.289557	-0.118778	5.83716	0.518567	-0.208832	0.324486	0.477144	0.115458	0.0528629	0.82046	0.772155	0.905452	5.30995e-09	0.604063	0.83458
dksA,b0145,JW0141	10	12	regulation of gene expression [GO:0010468];double-strand break repair [GO:0006302]	cytosol [GO:0005829];cytoplasm [GO:0005737]	zinc ion binding [GO:0008270]	Cytoplasm	RNA polymerase-binding transcription factor DksA (DnaK suppressor protein)							0.000951672	0.012535	0.469943	1.12993	-0.914031	2.39957	-0.0747009	0.0319128	-0.0177087	0.494657	0.00377188	0.30584	-0.480877	1.31561	-1.44077	2.11256	-0.301255	-0.490701	-1.14236	-0.570715	0.201155	0.562546	0.305217	-0.814004	0.639051	-0.0970787	-0.0386996	0.00220482	-0.0249667	0.197213	0.840577	0.573744	0.760201	0.415642	0.52279	0.922664
dld,b2133,JW2121	34	38	anaerobic respiration [GO:0009061];respiratory electron transport chain [GO:0022904];aerobic respiration [GO:0009060];lactate oxidation [GO:0019516];transmembrane transport [GO:0055085]	plasma membrane [GO:0005886];extrinsic component of cytoplasmic side of plasma membrane [GO:0031234];integral component of plasma membrane [GO:0005887]	oxidoreductase activity, acting on the CH-OH group of donors, quinone or similar compound as acceptor [GO:0016901];FAD binding [GO:0071949];D-lactate dehydrogenase (quinone) activity [GO:0102029];electron transfer activity [GO:0009055];quinone binding [GO:0048038];flavin adenine dinucleotide binding [GO:0050660]	Peripheral membrane protein;Cytoplasmic side;Cell inner membrane;Cytoplasm	Quinone-dependent D-lactate dehydrogenase (EC 1.1.5.12) ((R)-lactate:quinone 2-oxidoreductase) (D-lactate dehydrogenase) (D-LDH) (Respiratory D-lactate dehydrogenase)							0.0027547	0.0294457	0.524998	-0.820742	5.6261	-1.19116	2.06955	1.36688	5.30215	1.07767	0.00408717	0.0280779	1.56052	-0.235255	4.94042	-0.864941	1.32769	3.04715	4.10594	1.90384	0.231302	-0.505593	-0.793069	2.73706	-0.259006	1.07706	0.692295	-0.44094	1.71392	-0.214538	0.81708	0.613143	0.427738	0.00619906	0.79563	0.281453
dmsA,b0894,JW5118	35	42	anaerobic respiration [GO:0009061]	dimethyl sulfoxide reductase complex [GO:0009390];outer membrane-bounded periplasmic space [GO:0030288];intrinsic component of periplasmic side of plasma membrane [GO:0031237]	dimethyl sulfoxide reductase activity [GO:0009389];electron transfer activity [GO:0009055];molybdenum ion binding [GO:0030151];4 iron, 4 sulfur cluster binding [GO:0051539];molybdopterin cofactor binding [GO:0043546]	Cell membrane;Peripheral membrane protein;Cytoplasmic side;Cytoplasm	Dimethyl sulfoxide reductase DmsA (DMSO reductase) (DMSOR) (Me2SO reductase) (EC 1.8.5.3)			PTM: Exported by the Tat system. The position of the signal peptide cleavage has been experimentally proven. Can also be exported by the Sec system.	SIGNAL 1..45; /note="Tat-type signal"; /evidence="ECO:0000255|PROSITE-ProRule:PRU00648, ECO:0000269|PubMed:3062312"			0.779879	0.000155183	0.0111455	-3.31047	10.4612	-3.91107	3.27976	3.82538	9.7471	4.95826	0.0021001	0.0749729	2.2217	-0.85286	11.812	-2.20965	0.828539	0.625884	8.98869	2.65053	-0.0500712	-1.8689	-1.87501	5.66602	-0.385051	1.73974	2.03851	0.242596	3.48518	0.564163	0.960066	0.0616361	0.0607917	1.46153e-08	0.7002	0.0819042
dmsD,ynfI,b1591,JW5262	9	9	chaperone-mediated protein folding [GO:0061077]	extrinsic component of cytoplasmic side of plasma membrane [GO:0031234];cytoplasm [GO:0005737]	signal sequence binding [GO:0005048]	Peripheral membrane protein;Cell inner membrane;Cytoplasm	Tat proofreading chaperone DmsD (DMSO reductase maturation protein) (Twin-arginine leader-binding protein DmsD)							0.00452066	0.00187118	1.14788	0.222906	1.31885	2.11254	-1.00018	-0.685163	-0.693089	-1.10996	0.181759	0.0539864	0.147774	1.17862	-0.242373	3.34101	0.717861	-0.031372	-0.211476	-0.130664	0.572374	0.0658839	-0.562665	0.0374478	0.978542	-0.603847	-0.431353	0.11632	0.11198	-0.288784	0.567069	0.94747	0.573663	0.970128	0.327806	0.545945
dnaA,b3702,JW3679	23	29	DNA replication initiation [GO:0006270];DNA replication [GO:0006260];regulation of DNA replication [GO:0006275];negative regulation of DNA replication [GO:0008156]	plasma membrane [GO:0005886];cytosol [GO:0005829];cytoplasmic side of plasma membrane [GO:0009898]	identical protein binding [GO:0042802];sequence-specific DNA binding [GO:0043565];methylated-DNA-[protein]-cysteine S-methyltransferase activity [GO:0003908];DNA replication origin binding [GO:0003688];ATP binding [GO:0005524];DNA binding [GO:0003677]	Cytoplasm	Chromosomal replication initiator protein DnaA			PTM: Acetylated at Lys-178 by PatZ. Deacetylated by CobB. Is also acetylated nonenzymatically by acetyl-phosphate. Acetylation level increases in a growth phase-dependent manner and peaks at the stationnary phase. {ECO:0000269|PubMed:27484197}.				0.158824	0.000103939	-0.430452	0.420984	-1.25433	-0.8155	-0.092157	-0.265694	0.0271293	0.217725	0.157127	0.00239454	-0.744221	-0.351048	-2.76795	-1.22593	-1.04294	-0.86164	-0.260641	3.51543	-0.291879	0.174346	0.410051	-0.507311	-0.733242	-0.106637	-0.201662	-0.151199	0.00914401	0.208534	0.770379	0.861593	0.681768	0.611937	0.463411	0.915077
dnaB,groP,grpA,b4052,JW4012	21	18	protein-containing complex disassembly [GO:0032984];DNA replication, synthesis of RNA primer [GO:0006269];viral process [GO:0016032];response to heat [GO:0009408];DNA replication [GO:0006260];protein refolding [GO:0042026];protein-containing complex assembly [GO:0065003];protein folding [GO:0006457];response to ionizing radiation [GO:0010212];cellular response to unfolded protein [GO:0034620];DNA…	plasma membrane [GO:0005886];cytosol [GO:0005829];membrane [GO:0016020];inclusion body [GO:0016234];primosome complex [GO:1990077];cytoplasm [GO:0005737];protein-containing complex [GO:0032991]	identical protein binding [GO:0042802];methylated-DNA-[protein]-cysteine S-methyltransferase activity [GO:0003908];heat shock protein binding [GO:0031072];DNA helicase activity [GO:0003678];sigma factor antagonist activity [GO:0016989];ATP hydrolysis activity [GO:0140603];chaperone binding [GO:0051087];helicase activity [GO:0004386];ADP binding [GO:0043531];protein folding chaperone [GO:0044183];…	Peripheral membrane protein;Cell inner membrane;Cytoplasm	Chaperone protein DnaK (HSP70) (Heat shock 70 kDa protein) (Heat shock protein 70);Replicative DNA helicase (EC 3.6.4.12)			;PTM: Autophosphorylated; GrpE inhibits the autophosphorylation. {ECO:0000269|PubMed:1835085, ECO:0000269|PubMed:7783627, ECO:0000269|PubMed:8206983}.				0.000209108	0.362406	-0.274178	-0.0193219	-1.17445	-0.330003	-1.53289	-2.48761	-1.79191	-1.32226	0.0664997	0.000113332	-0.226404	-0.932992	-1.46453	-0.345391	-0.991717	-0.352626	-1.09885	0.0570373	-0.206307	-0.0667544	0.0833787	-0.549141	-0.226296	-0.895548	-1.41833	-0.578954	-0.198009	0.581943	0.836551	0.946777	0.93355	0.582909	0.820971	0.370494
dnaE,polC,b0184,JW0179	24	19	DNA replication [GO:0006260];nucleic acid phosphodiester bond hydrolysis [GO:0090305]	cytosol [GO:0005829];DNA polymerase III, core complex [GO:0044776];cytoplasm [GO:0005737]	DNA-directed DNA polymerase activity [GO:0003887];DNA binding [GO:0003677]	Cytoplasm	DNA polymerase III subunit alpha (EC 2.7.7.7)							0.00274319	0.00042679	-0.650023	-0.602564	-2.21039	-2.1105	-0.480408	-0.635001	-0.181738	-0.698609	0.0325888	0.0214098	-0.883348	-0.766284	-1.65273	-0.969042	-0.0184959	-0.185434	-0.0328825	-0.258743	-0.412111	-0.386124	-0.0301867	-0.910592	-0.881884	-0.319234	-0.403886	-0.140826	0.10737	-0.0910043	0.680258	0.699405	0.975918	0.36251	0.37784	0.749549
dnaG,dnaP,parB,b3066,JW3038	22	15	DNA replication, synthesis of RNA primer [GO:0006269]	plasma membrane [GO:0005886];primosome complex [GO:1990077];cytoplasm [GO:0005737];integral component of membrane [GO:0016021]	DNA primase activity [GO:0003896];zinc ion binding [GO:0008270];DNA binding [GO:0003677]	Cell inner membrane;Single-pass membrane protein	DNA primase (EC 2.7.7.101)							0.00602401	0.00975195	-0.435747	0.182625	-2.05383	0.604315	-0.139547	-0.15676	-0.183665	-0.351392	0.000363082	0.176796	-0.945541	-0.437751	-2.51684	-0.188842	0.251126	-0.0248553	0.437545	-0.109543	-0.294779	0.0438265	0.282431	-0.942194	0.174733	-0.132587	-0.142012	-0.0655996	-0.0803322	-0.16275	0.768163	0.965043	0.777613	0.346093	0.861289	0.89452
dnaJ,groP,b0015,JW0014	19	21	protein-containing complex disassembly [GO:0032984];DNA replication, synthesis of RNA primer [GO:0006269];response to heat [GO:0009408];protein refolding [GO:0042026];DNA replication [GO:0006260];protein-containing complex assembly [GO:0065003];protein folding [GO:0006457];DNA unwinding involved in DNA replication [GO:0006268];response to ionizing radiation [GO:0010212];cellular response to unfol…	plasma membrane [GO:0005886];cytosol [GO:0005829];membrane [GO:0016020];inclusion body [GO:0016234];cytoplasm [GO:0005737];protein-containing complex [GO:0032991];primosome complex [GO:1990077]	identical protein binding [GO:0042802];methylated-DNA-[protein]-cysteine S-methyltransferase activity [GO:0003908];heat shock protein binding [GO:0031072];DNA helicase activity [GO:0003678];sigma factor antagonist activity [GO:0016989];chaperone binding [GO:0051087];ADP binding [GO:0043531];helicase activity [GO:0004386];protein folding chaperone [GO:0044183];ATP hydrolysis activity [GO:0140603];…	Peripheral membrane protein;Cell inner membrane;Cytoplasm	Chaperone protein DnaK (HSP70) (Heat shock 70 kDa protein) (Heat shock protein 70);Chaperone protein DnaJ (HSP40) (Heat shock protein J)			;PTM: Autophosphorylated; GrpE inhibits the autophosphorylation. {ECO:0000269|PubMed:1835085, ECO:0000269|PubMed:7783627, ECO:0000269|PubMed:8206983}.				0.00607974	0.269815	-0.899055	-0.130403	-1.1358	-1.09948	-0.0517786	1.32778	-1.92273	0.238369	0.00256512	0.0541229	-1.51851	-0.286285	-2.18473	-0.967147	-0.649006	1.9291	-1.22579	0.98741	-0.548475	-0.12758	0.364721	-0.18581	-0.586816	-0.084527	0.670883	0.699236	-1.08066	-0.652707	0.583366	0.898481	0.71532	0.852594	0.557327	0.932637
dnaK,groP,grpF,seg,b0014,JW0013	78	79	phosphorelay signal transduction system [GO:0000160];protein-containing complex disassembly [GO:0032984];DNA replication, synthesis of RNA primer [GO:0006269];regulation of transcription, DNA-templated [GO:0006355];response to heat [GO:0009408];DNA replication [GO:0006260];protein refolding [GO:0042026];protein-containing complex assembly [GO:0065003];protein folding [GO:0006457];DNA unwinding in…	plasma membrane [GO:0005886];membrane [GO:0016020];cytosol [GO:0005829];inclusion body [GO:0016234];cytoplasm [GO:0005737];protein-containing complex [GO:0032991];primosome complex [GO:1990077];protein-DNA complex [GO:0032993]	DNA helicase activity [GO:0003678];ADP binding [GO:0043531];zinc ion binding [GO:0008270];identical protein binding [GO:0042802];phosphorelay response regulator activity [GO:0000156];sigma factor antagonist activity [GO:0016989];ATP hydrolysis activity [GO:0140603];protein folding chaperone [GO:0044183];helicase activity [GO:0004386];protein disulfide isomerase activity [GO:0003756];DNA-binding t…	Peripheral membrane protein;Cell inner membrane;Cytoplasm	Chaperone protein DnaK (HSP70) (Heat shock 70 kDa protein) (Heat shock protein 70)			PTM: Autophosphorylated; GrpE inhibits the autophosphorylation. {ECO:0000269|PubMed:1835085, ECO:0000269|PubMed:7783627, ECO:0000269|PubMed:8206983}.				0.103553	0.0457612	-1.08522	-0.602085	-0.159869	-1.38165	-0.125708	-0.18988	0.182975	-0.227625	0.000289095	0.246325	-0.881839	-0.409609	-2.55248	-1.16516	-0.0374703	-0.478145	0.267863	-0.0815209	-0.650414	-0.385861	0.208378	0.450524	-0.483043	-0.125009	-0.160148	-0.0913131	0.112853	-0.0768427	0.515425	0.699599	0.834934	0.652332	0.629065	0.900516
dnaN,b3701,JW3678	17	17	bacterial-type DNA replication [GO:0044787];cellular response to DNA damage stimulus [GO:0006974];DNA strand elongation involved in DNA replication [GO:0006271];error-prone translesion synthesis [GO:0042276]	cytosol [GO:0005829];DNA polymerase III complex [GO:0009360]	identical protein binding [GO:0042802];methylated-DNA-[protein]-cysteine S-methyltransferase activity [GO:0003908];3'-5' exonuclease activity [GO:0008408];DNA-directed DNA polymerase activity [GO:0003887];DNA binding [GO:0003677]	Cytoplasm	Beta sliding clamp (Beta clamp) (Sliding clamp) (Beta-clamp processivity factor) (DNA polymerase III beta sliding clamp subunit)							0.00656098	0.000820279	-0.298084	0.0717661	-1.79764	0.432291	-0.187336	-1.12178	0.146251	-1.90787	0.000519095	0.000165296	-0.547309	-0.590517	-2.05089	-0.31191	-0.15635	-1.40311	-1.04851	-2.23918	-0.219398	-0.0168769	0.146347	-0.877294	0.14124	-0.158755	-0.670434	-0.567854	0.12649	-0.486618	0.82634	0.986535	0.883648	0.380327	0.88768	0.873862
dnaQ,mutD,b0215,JW0205	7		DNA replication proofreading [GO:0045004]	cytosol [GO:0005829];DNA polymerase III, core complex [GO:0044776]	metal ion binding [GO:0046872];exonuclease activity [GO:0004527];3'-5' exonuclease activity [GO:0008408];DNA-directed DNA polymerase activity [GO:0003887];DNA binding [GO:0003677]		DNA polymerase III subunit epsilon (EC 2.7.7.7)							0.0376338	0.0257957	-0.812745	-0.631015	-1.13126	-1.49748	0.170139	-1.17987	-0.926037	-1.53091											-0.501214	-0.401703	0.0433365	-0.230584	-0.530628	0.0369894	-0.702243	-0.795407	-0.656413	-0.248395	0.616221	0.687903	0.965433	0.817638	0.595676	0.970493
dnaX,dnaZ,dnaZX,b0470,JW0459	23	19	DNA-dependent DNA replication [GO:0006261];DNA replication [GO:0006260]	DNA polymerase III, clamp loader complex [GO:0043846];DNA polymerase III complex [GO:0009360]	nucleoside-triphosphatase activity [GO:0017111];identical protein binding [GO:0042802];methylated-DNA-[protein]-cysteine S-methyltransferase activity [GO:0003908];DNA polymerase processivity factor activity [GO:0030337];DNA-directed DNA polymerase activity [GO:0003887];ATP binding [GO:0005524];DNA binding [GO:0003677]		DNA polymerase III subunit tau (EC 2.7.7.7) (DNA polymerase III subunit gamma)							0.00251184	0.00347047	-0.0743459	-0.00075597	-1.04582	-0.699782	-1.15245	-0.332482	2.08565	-0.363657	0.129876	0.0298789	-1.00398	-0.962792	-1.28405	-0.121124	0.881527	0.380054	0.424211	-0.0809018	-0.0968843	-0.0565882	-0.0158782	-0.588131	-0.438944	-0.687229	-0.238233	0.392822	1.71693	-0.0732449	0.922818	0.954873	0.987332	0.556444	0.660702	0.491938
dppA,b3544,JW3513	29	21	chaperone-mediated protein folding [GO:0061077];peptide transport [GO:0015833];chemotaxis [GO:0006935];dipeptide transport [GO:0042938];protein transport [GO:0015031]	outer membrane-bounded periplasmic space [GO:0030288];ATP-binding cassette (ABC) transporter complex [GO:0043190]	peptide binding [GO:0042277];dipeptide transmembrane transporter activity [GO:0071916];heme binding [GO:0020037];peptide transmembrane transporter activity [GO:1904680]	Periplasm	Dipeptide-binding protein (DBP) (Periplasmic dipeptide transport protein)				SIGNAL 1..28; /evidence="ECO:0000269|PubMed:1956284, ECO:0000269|PubMed:9298646, ECO:0000269|PubMed:9600841"			0.0043728	0.0532683	-0.410619	-0.723668	12.6848	-2.11934	0.770358	0.817648	2.91496	1.86201	0.000176991	0.00402254	-0.131805	0.373073	3.21746	-0.778957	-0.557288	-1.07437	2.31682	-2.39239	-0.281019	-0.452437	-0.227592	7.11456	-0.820411	0.365655	0.39155	-0.0302794	1.11816	0.515692	0.778696	0.650954	0.819963	1.12267e-12	0.411982	0.714623
dps,pexB,vtm,b0812,JW0797	23	21	response to starvation [GO:0042594];cellular iron ion homeostasis [GO:0006879];chromosome condensation [GO:0030261]	membrane [GO:0016020];cytoplasm [GO:0005737];nucleoid [GO:0009295]	oxidoreductase activity, acting on metal ions [GO:0016722];identical protein binding [GO:0042802];methylated-DNA-[protein]-cysteine S-methyltransferase activity [GO:0003908];ferric iron binding [GO:0008199];DNA binding [GO:0003677]	Cytoplasm	DNA protection during starvation protein (EC 1.16.-.-)							0.000319154	0.00760457	-2.10396	-4.47813	13.5976	-2.58215	5.7722	9.87825	11.2119	10.6491	0.00208421	0.016012	2.07119	0.798631	13.7074	0.45837	3.42764	0.229283	5.03761	2.0197	-1.20825	-2.50829	-1.35621	8.54163	0.98202	3.10454	5.35291	2.1922	2.92246	0.365908	0.226951	0.0121318	0.175032	1.32341e-17	0.32609	0.00190574
dsbA,dsf,ppfA,b3860,JW3832	19	18	cellular response to antibiotic [GO:0071236]	outer membrane-bounded periplasmic space [GO:0030288]	protein disulfide isomerase activity [GO:0003756];protein-disulfide reductase activity [GO:0015035];methylated-DNA-[protein]-cysteine S-methyltransferase activity [GO:0003908]	Periplasm	Thiol:disulfide interchange protein DsbA				SIGNAL 1..19; /evidence="ECO:0000269|PubMed:8494885, ECO:0000269|PubMed:9298646, ECO:0000269|PubMed:9600841"			0.384257	0.0138544	0.866663	0.253899	3.6414	-3.99726	-0.0568732	0.223715	0.305721	0.801312	0.0167453	0.00826702	0.868213	1.60066	0.0180097	-2.71465	-0.537559	-0.73541	-0.511123	-1.63152	0.418389	0.0828544	-0.391709	1.4632	-2.384	-0.0873167	0.0663269	0.0974693	0.142373	0.260103	0.675663	0.933967	0.695273	0.143412	0.0171255	0.93042
dsbC,xprA,b2893,JW2861	16	16	response to copper ion [GO:0046688];chaperone-mediated protein folding [GO:0061077]	periplasmic space [GO:0042597];outer membrane-bounded periplasmic space [GO:0030288]	protein disulfide isomerase activity [GO:0003756];protein-disulfide reductase activity [GO:0015035];methylated-DNA-[protein]-cysteine S-methyltransferase activity [GO:0003908]	Periplasm	Thiol:disulfide interchange protein DsbC				SIGNAL 1..20; /evidence="ECO:0000269|PubMed:9298646"			0.256378	0.0251448	0.936842	1.08384	0.494246	0.225384	-0.213415	0.573515	-0.281142	0.101118	0.0729723	0.0445509	-0.413673	0.0404322	-1.38407	-0.489894	0.0881842	0.133095	-0.893889	-1.28784	0.456817	0.53731	0.0243184	-0.298529	-0.526244	-0.173035	0.257869	0.37473	-0.0932597	-0.314847	0.647802	0.591054	0.980599	0.7653	0.598719	0.862624
dsbD,cutA2,cycZ,dipZ,b4136,JW5734	7		response to copper ion [GO:0046688];cytochrome complex assembly [GO:0017004];cell redox homeostasis [GO:0045454]	cytoplasmic side of plasma membrane [GO:0009898];integral component of plasma membrane [GO:0005887]	protein-disulfide reductase activity [GO:0015035];methylated-DNA-[protein]-cysteine S-methyltransferase activity [GO:0003908];electron transfer activity [GO:0009055];glycerol-3-phosphate dehydrogenase [NAD+] activity [GO:0004367];glycerol dehydrogenase [NAD+] activity [GO:0008888];protein-disulfide reductase (NAD(P)) activity [GO:0047134]	Multi-pass membrane protein;Cell inner membrane	Thiol:disulfide interchange protein DsbD (EC 1.8.1.8) (C-type cytochrome biogenesis protein CycZ) (Inner membrane copper tolerance protein) (Protein-disulfide reductase) (Disulfide reductase)				SIGNAL 1..19; /evidence="ECO:0000269|PubMed:10712691, ECO:0000269|PubMed:10760137"		TRANSMEM 163..183; /note="Helical"; /evidence="ECO:0000255"; TRANSMEM 208..228; /note="Helical"; /evidence="ECO:0000255"; TRANSMEM 243..263; /note="Helical"; /evidence="ECO:0000255"; TRANSMEM 296..316; /note="Helical"; /evidence="ECO:0000255"; TRANSMEM 323..343; /note="Helical"; /evidence="ECO:0000255"; TRANSMEM 357..377; /note="Helical"; /evidence="ECO:0000255"; TRANSMEM 384..404; /note="Helical…	0.0693802	0.156685	-0.160159	0.209466	0.264079	-0.377803	0.542579	-0.751714	-1.16725	-1.37277											-0.143873	0.0585244	0.146223	0.176128	-0.377749	0.240929	-0.467794	-0.764897	-0.992435	-0.396252	0.885601	0.953331	0.883745	0.860193	0.705617	0.80961
dsbG,ybdP,b0604,JW0597	14	13	chaperone-mediated protein folding [GO:0061077]	outer membrane-bounded periplasmic space [GO:0030288]	protein disulfide isomerase activity [GO:0003756];methylated-DNA-[protein]-cysteine S-methyltransferase activity [GO:0003908]	Periplasm	Thiol:disulfide interchange protein DsbG				SIGNAL 1..17; /evidence="ECO:0000269|PubMed:9654144"			0.0278668	0.00965632	0.0825626	0.654568	0.555157	-1.71492	1.27146	-0.47293	1.32201	-0.870886	0.000550913	0.000880368	0.36674	-0.322371	-0.520167	-2.45027	0.79933	0.71404	1.10192	-1.14326	-0.010965	0.302251	0.257042	0.202607	-1.35365	0.640044	-0.315139	-1.01136	-0.0284915	-0.274085	0.991251	0.762461	0.797147	0.839442	0.175849	0.522144
dsdA,b2366,JW2363	17	22	threonine catabolic process [GO:0006567];D-serine metabolic process [GO:0070178];D-serine catabolic process [GO:0036088];detoxification of nitrogen compound [GO:0051410];L-serine catabolic process [GO:0006565];cellular response to DNA damage stimulus [GO:0006974]	cytosol [GO:0005829];cytoplasm [GO:0005737]	hydro-lyase activity [GO:0016836];D-serine ammonia-lyase activity [GO:0008721];L-threonine ammonia-lyase activity [GO:0004794];L-serine ammonia-lyase activity [GO:0003941];pyridoxal phosphate binding [GO:0030170]		D-serine dehydratase (EC 4.3.1.18) (D-serine deaminase) (DSD)							0.00117236	0.00198477	0.767427	-2.12003	7.49258	-1.48818	2.21387	1.50582	1.54196	3.47335	0.0184325	0.0273824	2.72838	1.78577	3.82009	0.713651	0.436461	0.0571516	-1.12654	0.24408	0.36405	-1.21705	-1.63728	3.62636	0.289812	1.15609	0.768376	-0.443885	-0.424095	1.0212	0.715821	0.223585	0.101573	0.00028745	0.77196	0.247646
dtd,yihZ,b3887,JW3858	6		tRNA metabolic process [GO:0006399];D-amino acid catabolic process [GO:0019478];response to heat [GO:0009408]	cytoplasm [GO:0005737]	tRNA binding [GO:0000049];aminoacyl-tRNA editing activity [GO:0002161];D-aminoacyl-tRNA deacylase activity [GO:0051499];D-tyrosyl-tRNA(Tyr) deacylase activity [GO:0051500];Gly-tRNA(Ala) hydrolase activity [GO:0106026];Ser(Gly)-tRNA(Ala) hydrolase activity [GO:0043908]	Cytoplasm	D-aminoacyl-tRNA deacylase (DTD) (EC 3.1.1.96) (D-tyrosyl RNA deacylase) (D-tyrosyl-tRNA(Tyr) deacylase) (Gly-tRNA(Ala) deacylase) (Gly-tRNA(Gly) deacylase)							0.0736303	0.0452914	0.128165	-0.643877	1.47277	-0.0682002	0.166664	0.386133	-0.269155	0.290628											0.014006	-0.408745	-0.478926	0.680099	0.259052	0.0350869	0.155263	0.0640016	-0.294818	-0.10847	0.988825	0.682726	0.631991	0.496442	0.795595	0.97201
dusA,yjbN,b4049,JW5950	19	20		cytosol [GO:0005829]	tRNA binding [GO:0000049];tRNA dihydrouridine synthase activity [GO:0017150];FMN binding [GO:0010181];tRNA-dihydrouridine20 synthase activity [GO:0102264];flavin adenine dinucleotide binding [GO:0050660]		tRNA-dihydrouridine(20/20a) synthase (EC 1.3.1.-) (EC 1.3.1.91) (U20-specific dihydrouridine synthase) (U20-specific Dus) (tRNA-dihydrouridine synthase A)							0.000191127	0.000659262	-0.360998	0.160946	-2.66316	0.670249	-0.779443	1.88751	-1.16809	6.23139	0.000721248	0.0319218	-0.633269	-0.574368	-4.38385	0.558221	-0.984961	2.18989	-1.18362	3.83357	-0.253848	0.031956	0.22963	-1.31678	0.222708	-0.482978	0.977379	1.40418	-0.268988	2.32243	0.799613	0.974507	0.818379	0.187912	0.823763	0.629111
dusC,yohI,b2140,JW2128	11	12	tRNA dihydrouridine synthesis [GO:0002943]		FMN binding [GO:0010181];tRNA dihydrouridine synthase activity [GO:0017150];tRNA binding [GO:0000049];flavin adenine dinucleotide binding [GO:0050660]		tRNA-dihydrouridine(16) synthase (EC 1.3.1.-) (U16-specific dihydrouridine synthase) (U16-specific Dus) (tRNA-dihydrouridine synthase C)							0.0197949	0.00240541	-0.33014	0.670223	-1.04035	1.7976	-0.0754962	0.13566	-1.34656	-0.253057	0.249928	0.000249553	-1.02741	-0.451163	-2.8443	1.06347	-0.163363	-0.244272	-0.397291	-0.411055	-0.236951	0.310824	0.4916	-0.44507	0.561151	-0.0975141	0.0181098	0.0594497	-0.752176	-0.269026	0.812695	0.755935	0.623002	0.656269	0.574694	0.922318
dut,dnaS,sof,b3640,JW3615	8	8	dUMP biosynthetic process [GO:0006226];dUTP catabolic process [GO:0046081]	cytosol [GO:0005829];protein-containing complex [GO:0032991]	magnesium ion binding [GO:0000287];dUTP diphosphatase activity [GO:0004170]	Cytoplasm	Deoxyuridine 5'-triphosphate nucleotidohydrolase (dUTPase) (EC 3.6.1.23) (dUTP pyrophosphatase)							0.0764232	0.189391	0.373242	0.528786	-0.801011	1.46317	-0.0916154	1.14294	0.339096	0.142336	0.000720949	0.146112	-0.236834	-0.0278568	-2.40608	1.03809	-0.11359	-0.416634	-0.946214	-0.983877	0.148204	0.233376	0.0289978	-0.699166	0.455474	-0.106341	0.569671	0.619838	0.179673	-0.60408	0.882182	0.815469	0.976866	0.484448	0.648768	0.915312
dxr,ispC,yaeM,b0173,JW0168	15	16	isopentenyl diphosphate biosynthetic process, methylerythritol 4-phosphate pathway involved in terpenoid biosynthetic process [GO:0051484];isopentenyl diphosphate biosynthetic process, methylerythritol 4-phosphate pathway [GO:0019288]		identical protein binding [GO:0042802];methylated-DNA-[protein]-cysteine S-methyltransferase activity [GO:0003908];NADPH binding [GO:0070402];manganese ion binding [GO:0030145];1-deoxy-D-xylulose-5-phosphate reductoisomerase activity [GO:0030604];nitrite reductase [NAD(P)H] activity [GO:0008942];glycerol-3-phosphate dehydrogenase [NAD+] activity [GO:0004367];glycerol-3-phosphate dehydrogenase [NA…		1-deoxy-D-xylulose 5-phosphate reductoisomerase (DXP reductoisomerase) (EC 1.1.1.267) (1-deoxyxylulose-5-phosphate reductoisomerase) (2-C-methyl-D-erythritol 4-phosphate synthase)	BIOPHYSICOCHEMICAL PROPERTIES: Temperature dependence: Optimum temperature is 40-60 degrees Celsius. {ECO:0000269|PubMed:10787409};	BIOPHYSICOCHEMICAL PROPERTIES: pH dependence: Optimum pH is 7.0-8.5. {ECO:0000269|PubMed:10787409};					0.093847	0.00969672	-0.0368836	0.323487	-1.40873	0.260626	0.073781	-0.370794	-1.06947	-0.501782	0.0063721	0.198138	0.00116228	-0.299147	-2.00831	-0.00508698	0.107954	-0.333851	-0.302673	-0.573765	-0.0763708	0.12096	0.141156	-0.807366	-0.0905958	-0.0157736	-0.259212	-0.299613	-0.682193	-0.1279	0.939124	0.903723	0.887747	0.419456	0.927814	0.987415
dxs,yajP,b0420,JW0410	25	26	thiamine biosynthetic process [GO:0009228];terpenoid biosynthetic process [GO:0016114];ubiquinone biosynthetic process [GO:0006744];1-deoxy-D-xylulose 5-phosphate biosynthetic process [GO:0052865];isoprenoid biosynthetic process [GO:0008299];isopentenyl diphosphate biosynthetic process, methylerythritol 4-phosphate pathway [GO:0019288];pyridoxine biosynthetic process [GO:0008615]	cytosol [GO:0005829]	thiamine pyrophosphate binding [GO:0030976];transketolase or transaldolase activity [GO:0016744];1-deoxy-D-xylulose-5-phosphate synthase activity [GO:0008661];magnesium ion binding [GO:0000287]		1-deoxy-D-xylulose-5-phosphate synthase (EC 2.2.1.7) (1-deoxyxylulose-5-phosphate synthase) (DXP synthase) (DXPS)	BIOPHYSICOCHEMICAL PROPERTIES: Temperature dependence: Optimum temperature is 42-44 degrees Celsius.;	BIOPHYSICOCHEMICAL PROPERTIES: pH dependence: Optimum pH is 7.5-8.0.;					0.000432579	0.00671362	-0.0097713	-0.296978	-0.649875	-1.26357	-0.351815	-0.125599	-0.519826	2.37585	0.193448	0.0284298	0.146381	-0.466819	-0.520944	-1.15747	-0.234958	0.155408	-0.743414	3.72968	-0.0615248	-0.218792	-0.213442	-0.406679	-0.585455	-0.24882	-0.124949	0.0676961	-0.148173	1.31356	0.950941	0.826812	0.830982	0.684244	0.558242	0.8035
ebgR,b3075,JW3046	11	13	negative regulation of transcription, DNA-templated [GO:0045892];regulation of transcription, DNA-templated [GO:0006355]		DNA-binding transcription factor activity [GO:0003700];transcription cis-regulatory region binding [GO:0000976]		HTH-type transcriptional regulator EbgR (Ebg operon repressor)							0.0167674	0.00425735	0.325922	0.564093	0.215535	0.851796	-0.600583	-1.15445	-1.71504	-0.509064	0.00313999	0.0271519	-0.139797	-0.290657	0.358768	0.597101	-0.205424	-1.16312	-1.14702	-1.95028	0.122293	0.252709	0.0742423	-0.11662	0.101365	-0.385039	-0.688325	-0.359461	-0.666426	0.297225	0.902667	0.800493	0.940818	0.907162	0.919261	0.700209
eco,eti,b2209,JW2197	16	18		outer membrane-bounded periplasmic space [GO:0030288]	serine-type endopeptidase inhibitor activity [GO:0004867]	Periplasm	Ecotin				SIGNAL 1..20; /evidence="ECO:0000269|PubMed:2007606, ECO:0000269|PubMed:9298646"			0.000325091	0.00889125	0.718958	-0.168169	3.11458	-2.57917	0.122341	0.935851	0.222503	-0.0556387	0.00204166	0.222333	0.369359	0.732533	1.55332	-1.70923	0.0782135	-0.539109	-0.0158795	-2.02314	0.33751	-0.14826	-0.541944	1.25561	-1.37638	0.0108165	0.456275	0.389284	-0.00132771	-0.59909	0.735733	0.882138	0.587857	0.209257	0.168705	0.99137
eda,hga,kdgA,b1850,JW1839	16	15	metabolic process [GO:0008152]	cytosol [GO:0005829];membrane [GO:0016020]	oxaloacetate decarboxylase activity [GO:0008948];(4S)-4-hydroxy-2-oxoglutarate aldolase activity [GO:0106009];identical protein binding [GO:0042802];methylated-DNA-[protein]-cysteine S-methyltransferase activity [GO:0003908];oxo-acid-lyase activity [GO:0016833];2-dehydro-3-deoxy-phosphogluconate aldolase activity [GO:0008675];4-hydroxy-2-oxoglutarate aldolase activity [GO:0008700]	Cytoplasm	KHG/KDPG aldolase [Includes: 4-hydroxy-2-oxoglutarate aldolase (EC 4.1.3.16) (2-keto-4-hydroxyglutarate aldolase) (KHG-aldolase); 2-dehydro-3-deoxy-phosphogluconate aldolase (EC 4.1.2.14) (2-keto-3-deoxy-6-phosphogluconate aldolase) (KDPG-aldolase) (Phospho-2-dehydro-3-deoxygluconate aldolase) (Phospho-2-keto-3-deoxygluconate aldolase)]							0.010051	0.00493548	0.299553	0.455226	-0.209722	1.94679	-0.648697	-0.449895	-0.203485	-1.3131	0.348122	0.319254	-0.339534	0.283487	-0.468734	0.681807	-0.798019	-0.394987	-0.358828	-0.0885566	0.107854	0.193096	0.0290683	-0.335041	0.760571	-0.411385	-0.302526	0.0526849	0.187613	-0.528844	0.914112	0.846884	0.97681	0.737594	0.446913	0.68079
edd,b1851,JW1840	20	16	Entner-Doudoroff pathway through 6-phosphogluconate [GO:0009255];D-gluconate catabolic process [GO:0046177]	cytosol [GO:0005829]	phosphogluconate dehydratase activity [GO:0004456];metal ion binding [GO:0046872];hydro-lyase activity [GO:0016836];4 iron, 4 sulfur cluster binding [GO:0051539]		Phosphogluconate dehydratase (EC 4.2.1.12) (6-phosphogluconate dehydratase) (Entner-Doudoroff dehydrase)							0.00340557	0.0207304	-0.508587	-0.716229	-3.32691	-1.41602	-1.01674	-0.192148	-1.4357	2.03144	0.269421	0.110544	-1.03328	-0.655052	-3.08966	-0.431859	-0.0968894	-0.836393	-0.38721	-0.0447533	-0.334664	-0.448363	-0.169874	-1.59942	-0.439364	-0.612915	-0.16139	0.395351	-0.285586	1.16141	0.737879	0.653891	0.865109	0.109728	0.660398	0.539933
efeO,ycdO,b1018,JW1003	35	40	response to UV [GO:0009411];response to antibiotic [GO:0046677];response to toxic substance [GO:0009636];response to oxidative stress [GO:0006979]	outer membrane-bounded periplasmic space [GO:0030288]		Periplasm	Iron uptake system component EfeO				SIGNAL 1..26; /evidence="ECO:0000305"			0.00800488	0.0827871	0.238166	1.99477	-3.5653	-0.846419	-0.0802895	0.0595854	-1.32733	-0.939727	0.00511396	0.00527718	-1.22523	2.05182	-6.33561	-3.52149	-1.5734	-1.35351	-1.46029	-1.51905	0.0742394	1.03612	0.905702	-2.13886	-1.61194	-0.100139	-0.0235468	0.0204178	-0.739023	-0.603373	0.94082	0.300148	0.365094	0.0324473	0.106974	0.920234
efp,b4147,JW4107	6	8	translational elongation [GO:0006414];negative regulation of translational frameshifting [GO:2001125];rescue of stalled ribosome [GO:0072344]	cytosol [GO:0005829];cytoplasm [GO:0005737]	ribosome binding [GO:0043022];translation elongation factor activity [GO:0003746]	Cytoplasm	Elongation factor P (EF-P)			PTM: Is beta-lysylated on the epsilon-amino group of Lys-34 by the combined action of EpmA and EpmB, and then hydroxylated on the C5 position of the same residue by EpmC. Lysylation is critical for the stimulatory effect of EF-P on peptide-bond formation. The lysylation moiety would extend toward the peptidyltransferase center and stabilize the terminal 3-CCA end of the tRNA. The hydroxylation of…				0.0131876	0.0168074	0.350295	0.241851	-3.01804	-0.279565	-1.52293	-1.33973	-0.750611	-1.76637	0.0501116	0.545486	-0.810175	-0.158865	-4.86216	-0.666077	0.817176	0.432572	1.38303	1.06526	0.135639	0.0762575	-0.115555	-1.90059	-0.341689	-0.890091	-0.789776	0.0441403	0.366726	-0.289791	0.892107	0.939214	0.908005	0.0573556	0.732585	0.373417
elaA,yfbC,b2267,JW2262	5				N-acetyltransferase activity [GO:0008080];acyltransferase activity, transferring groups other than amino-acyl groups [GO:0016747]		Protein ElaA							0.00378624	0.0012275	0.137507	-0.976559	2.1482	-0.488517	0.303879	-0.0649208	0.44728	-0.309153											0.0191211	-0.590914	-0.666209	1.04483	0.211066	0.110223	-0.0917233	-0.25812	0.0223484	-0.18991	0.984745	0.554578	0.505277	0.296102	0.832836	0.912233
elaB,yfbD,b2266,JW2261	6	4	cellular response to DNA damage stimulus [GO:0006974]	cytosol [GO:0005829];integral component of plasma membrane [GO:0005887]	ribosome binding [GO:0043022]	Cell inner membrane;Single-pass membrane protein	Protein ElaB						TRANSMEM 80..99; /note="Helical"; /evidence="ECO:0000255"	0.506156	0.000823828	-0.299865	0.715167	11.9135	0.504045	2.93886	4.73286	10.909	3.95254	0.215856	0.00147916	0.677098	0.740169	4.55438	1.11876	0.0501601	0.412766	7.88136	0.454455	-0.220373	0.335434	0.499633	6.63159	-0.17178	1.55308	2.53542	0.926173	4.30807	-0.483458	0.82558	0.737298	0.617334	3.32099e-11	0.863611	0.120405
elbB,elb2,yzzB,b3209,JW3176	10	10	positive regulation of isoprenoid metabolic process [GO:0045828];isoprenoid biosynthetic process [GO:0008299]	cytosol [GO:0005829]	lyase activity [GO:0016829]		Glyoxalase ElbB (EC 4.2.1.-) (Sigma cross-reacting protein 27A) (SCRP-27A)							0.12821	0.398572	-0.0772374	-0.509866	4.57399	0.332318	-0.592129	-0.352509	0.732919	-1.20748	0.202643	0.00157782	-0.617928	0.553315	2.94567	0.522443	-0.0164802	-0.750152	0.924706	-1.00707	-0.0984676	-0.335365	-0.293071	2.49072	0.404985	-0.380409	-0.2492	0.0750354	0.66939	-0.524333	0.921561	0.73735	0.769468	0.0127484	0.685488	0.703641
emrA,b2685,JW2660	15	20	xenobiotic detoxification by transmembrane export across the plasma membrane [GO:1990961];response to antibiotic [GO:0046677];response to toxic substance [GO:0009636]	intrinsic component of plasma membrane [GO:0031226];outer membrane-bounded periplasmic space [GO:0030288];integral component of plasma membrane [GO:0005887]	identical protein binding [GO:0042802];xenobiotic transmembrane transporter activity [GO:0042910];methylated-DNA-[protein]-cysteine S-methyltransferase activity [GO:0003908]	Periplasm;Cell inner membrane;Periplasmic side;Single-pass membrane protein	Multidrug export protein EmrA						TRANSMEM 25..45; /note="Helical"; /evidence="ECO:0000255"	0.139895	0.0641958	-0.650936	1.29398	-0.00279643	1.14261	-0.153955	0.76104	-0.460968	4.22353	0.131961	0.311726	0.190971	0.758659	0.104293	0.923264	-0.71901	-1.13534	-0.939186	0.423338	-0.412611	0.652377	1.00881	0.298731	-0.139063	-0.140476	0.360552	0.444854	-0.224287	1.8398	0.679892	0.514158	0.313064	0.765145	0.889401	0.888284
emtA,mltE,sltZ,ycgP,b1193,JW5821	5		peptidoglycan metabolic process [GO:0000270];cell wall organization [GO:0071555];cell wall macromolecule catabolic process [GO:0016998]	cell outer membrane [GO:0009279]	carbon-oxygen lyase activity, acting on polysaccharides [GO:0016837];lytic transglycosylase activity [GO:0008933];lytic endotransglycosylase activity [GO:0008932]	Cell outer membrane;Lipid-anchor	Endo-type membrane-bound lytic murein transglycosylase A (EC 4.2.2.n2) (Peptidoglycan lytic endotransglycosylase)			PTM: The N-terminus is blocked.	SIGNAL 1..15; /evidence="ECO:0000255|HAMAP-Rule:MF_01381"			0.00257851	0.00501023	-0.210832	0.542255	-2.22201	-0.396699	-0.48182	-0.237857	-0.67645	-0.0324072											-0.171621	0.240751	0.356198	-1.15744	-0.570322	-0.320007	-0.186419	0.0774141	-0.162749	0.0563247	0.863736	0.809748	0.721692	0.247091	0.568459	0.748963
engB,yihA,b3865,JW5930	13	13	division septum assembly [GO:0000917]	cytosol [GO:0005829]	metal ion binding [GO:0046872];GTP binding [GO:0005525]		Probable GTP-binding protein EngB							0.000602409	0.0954307	0.564493	1.38524	-0.191438	2.24997	-1.71488	-2.32302	-0.770298	-1.63429	0.130637	0.242959	-0.00823374	0.343075	-0.513653	0.502002	-0.291104	0.215808	-0.214256	1.13812	0.252928	0.702352	0.39325	-0.470103	0.417329	-0.9952	-1.3282	-0.389176	0.461056	0.320954	0.800324	0.48246	0.694135	0.638281	0.676438	0.319639
eno,b2779,JW2750	41	42	regulation of vacuole fusion, non-autophagic [GO:0032889];glycolytic process [GO:0006096]	membrane [GO:0016020];cytosol [GO:0005829];extracellular region [GO:0005576];cytoskeleton [GO:0005856];cell surface [GO:0009986];phosphopyruvate hydratase complex [GO:0000015]	phosphopyruvate hydratase activity [GO:0004634];magnesium ion binding [GO:0000287];identical protein binding [GO:0042802];methylated-DNA-[protein]-cysteine S-methyltransferase activity [GO:0003908]	Secreted;Cytoplasm	Enolase (EC 4.2.1.11) (2-phospho-D-glycerate hydro-lyase) (2-phosphoglycerate dehydratase)		BIOPHYSICOCHEMICAL PROPERTIES: pH dependence: Optimum pH is 8.1. {ECO:0000269|PubMed:4942326};	PTM: Phosphorylated on serine residue(s). {ECO:0000269|PubMed:2513001}.				0.188303	0.00231166	0.821214	-0.109894	1.19801	0.0176353	-0.318259	0.035644	0.991376	-0.485509	0.0568639	0.397857	0.561636	0.177959	0.966454	0.179017	1.35048	-0.163617	0.727723	-0.569311	0.393502	-0.11635	-0.566027	0.150151	0.0136579	-0.230445	-0.0366565	0.137614	0.660949	-0.341545	0.693948	0.907375	0.571376	0.880645	0.989103	0.817746
entB,entG,b0595,JW0587	11	11	enterobactin biosynthetic process [GO:0009239]	plasma membrane [GO:0005886];cytosol [GO:0005829]	identical protein binding [GO:0042802];methylated-DNA-[protein]-cysteine S-methyltransferase activity [GO:0003908];magnesium ion binding [GO:0000287];2,3-dihydroxybenzoate-serine ligase activity [GO:0047527];isochorismatase activity [GO:0008908];phosphopantetheine binding [GO:0031177];transferase activity, transferring alkyl or aryl (other than methyl) groups [GO:0016765]	Cytoplasm	Enterobactin synthase component B (EC 6.3.2.14) (Enterobactin biosynthesis bifunctional protein EntB) (Enterochelin synthase B) [Includes: Isochorismatase (EC 3.3.2.1) (2,3-dihydro-2,3-dihydroxybenzoate synthase) (Isochorismate lyase); Aryl carrier protein (ArCP)]		BIOPHYSICOCHEMICAL PROPERTIES: pH dependence: Optimum pH is between 6.5 and 7.5. At pH 5.5, EntB retains 50% of isochorismatase activity. {ECO:0000269|PubMed:2139796};	PTM: 4'-phosphopantetheine is transferred from CoA to a specific serine of apo-EntB by EntD. Holo-EntB so formed is then acylated with 2,3-dihydroxybenzoate in a reaction catalyzed by EntE. {ECO:0000269|PubMed:22365602}.				0.590355	0.00026867	-0.207918	-0.0789374	-3.16201	-0.574977	-0.171751	-0.220586	0.301154	-0.170061	0.38913	0.000270081	-0.858839	0.261554	-3.0158	-0.154924	-0.0175121	0.0278324	0.0574808	0.0689171	-0.170025	-0.0993984	0.0144525	-1.67376	-0.327793	-0.150221	-0.176962	-0.0829151	0.202777	-0.0285078	0.86499	0.920822	0.988469	0.0941777	0.743068	0.88059
entC,b0593,JW0585	15		enterobactin biosynthetic process [GO:0009239]		magnesium ion binding [GO:0000287];isochorismate synthase activity [GO:0008909]		Isochorismate synthase EntC (EC 5.4.4.2) (Isochorismate mutase)							0.0291591	0.00992448	0.0390408	0.11634	-1.70379	0.224649	-0.129503	-0.10575	-0.679877	-0.362643											-0.0347965	0.00753091	-0.0138468	-1.01051	0.00313302	-0.127087	-0.114081	-0.043168	-0.357546	-0.196842	0.972242	0.993991	0.988952	0.312253	0.9975	0.898872
entE,b0594,JW0586	9	13	enterobactin biosynthetic process [GO:0009239]	cytosol [GO:0005829];membrane [GO:0016020]	(2,3-dihydroxybenzoyl)adenylate synthase activity [GO:0008668];2,3-dihydroxybenzoate-serine ligase activity [GO:0047527];acyltransferase activity [GO:0016746];ATP binding [GO:0005524]	Membrane	Enterobactin synthase component E (EC 6.3.2.14) (2,3-dihydroxybenzoate-AMP ligase) (DHB-AMP ligase) (2,3-dihydroxybenzoate-AMP synthase) (EC 2.7.7.58) (Dihydroxybenzoic acid-activating enzyme) (Enterochelin synthase E) (S-dihydroxybenzoyltransferase) (EC 2.5.1.-)							0.000507087	0.00932922	-0.379731	0.299141	-2.50635	0.175314	0.291917	-0.4244	-0.645679	-0.44022	0.000318671	0.0257858	-0.708484	-0.15162	-2.53723	0.267583	0.316533	0.108032	-0.803323	-0.299377	-0.264106	0.107628	0.315559	-1.22066	-0.123979	0.103673	-0.288565	-0.448412	-0.569579	-0.0648371	0.791698	0.914291	0.752337	0.222216	0.901332	0.917429
envC,yibP,b3613,JW5646	12	11	septum digestion after cytokinesis [GO:0000920];positive regulation of hydrolase activity [GO:0051345];response to drug [GO:0042493];cell cycle [GO:0007049];response to antibiotic [GO:0046677];peptidoglycan-based cell wall biogenesis [GO:0009273];response to radiation [GO:0009314]	plasma membrane [GO:0005886];cell division site [GO:0032153];outer membrane-bounded periplasmic space [GO:0030288];periplasmic space [GO:0042597];intrinsic component of plasma membrane [GO:0031226]	hydrolase activity [GO:0016787];metalloendopeptidase activity [GO:0004222];xenobiotic transmembrane transporter activity [GO:0042910]	Periplasm;Lipid-anchor;Cell inner membrane	Murein hydrolase activator EnvC (Septal ring factor);Multidrug export protein AcrE (Acriflavine resistance protein E) (Protein EnvC)				SIGNAL 1..34; /evidence="ECO:0000255";SIGNAL 1..23; /evidence="ECO:0000255|PROSITE-ProRule:PRU00303"			0.108659	0.000363991	0.0256635	0.355643	-0.351381	-0.0346366	-0.323983	0.522604	0.0712949	1.253	0.114921	0.395787	-0.167072	-0.0984895	-0.335558	-1.3195	0.0458892	-0.261667	0.635348	0.541617	-0.0421215	0.138567	0.124515	-0.262635	-0.269882	-0.23358	0.229991	0.407396	0.16027	0.343774	0.966402	0.889792	0.900908	0.792832	0.787251	0.815311
epd,gapB,b2927,JW2894	18	16	pyridoxine biosynthetic process [GO:0008615];pyridoxal phosphate biosynthetic process [GO:0042823];glucose metabolic process [GO:0006006]	cytosol [GO:0005829]	erythrose-4-phosphate dehydrogenase activity [GO:0048001];glycerol-3-phosphate dehydrogenase [NAD+] activity [GO:0004367];glycerol dehydrogenase [NAD+] activity [GO:0008888];NAD binding [GO:0051287];glyceraldehyde-3-phosphate dehydrogenase (NAD+) (phosphorylating) activity [GO:0004365]	Cytoplasm	D-erythrose-4-phosphate dehydrogenase (E4PDH) (EC 1.2.1.72)	BIOPHYSICOCHEMICAL PROPERTIES: Temperature dependence: Optimum temperature is 50 degrees Celsius at pH 8.6. Relatively thermostable. Activity begins to decrease significantly when E4PDH is incubated at 50 degrees Celsius for 5 min. {ECO:0000269|PubMed:7751290, ECO:0000269|PubMed:9182530};	BIOPHYSICOCHEMICAL PROPERTIES: pH dependence: Optimum pH is about 8.6. {ECO:0000269|PubMed:7751290, ECO:0000269|PubMed:9182530};					0.10217	0.000314804	-0.471795	-1.08175	-0.460808	-1.33556	0.267358	-0.013355	1.26939	-0.420507	0.0641245	0.00102649	0.0119304	0.068183	1.47409	-0.421303	-0.0507111	-0.671409	-0.507064	-1.06607	-0.314517	-0.648515	-0.390172	-0.0501581	-0.195151	0.0902247	-0.0634871	-0.209886	0.492512	-0.279121	0.753128	0.516652	0.69641	0.959996	0.845275	0.928109
epmA,genX,poxA,yjeA,b4155,JW4116	12	13	lysyl-tRNA aminoacylation [GO:0006430];protein-lysine lysylation [GO:0071915];protein-N6-(L-lysyl)-L-lysine modification to protein-N6-(beta-lysyl)-L-lysine [GO:0072581]	cytosol [GO:0005829]	lysine-tRNA ligase activity [GO:0004824];acid-ammonia (or amide) ligase activity [GO:0016880];tRNA binding [GO:0000049];methylated-DNA-[protein]-cysteine S-methyltransferase activity [GO:0003908];protein-lysine lysyltransferase activity [GO:0052868];ATP binding [GO:0005524]		Elongation factor P--(R)-beta-lysine ligase (EF-P--(R)-beta-lysine ligase) (EC 6.3.1.-) (EF-P post-translational modification enzyme A) (EF-P-lysine lysyltransferase) (GX)							0.000683423	0.0064204	-0.449751	0.527104	-3.56794	2.45571	-0.0336773	1.13813	0.757776	0.361962	0.00230157	0.229308	-0.827219	-0.218986	-3.68696	1.37835	-0.113523	1.1958	2.00331	0.636742	-0.302447	0.232455	0.478728	-1.76362	0.999883	-0.0746151	0.567039	0.58548	0.377206	-0.481186	0.762311	0.816185	0.632132	0.0777965	0.317367	0.940521
epmB,yjeK,b4146,JW4106	7				metal ion binding [GO:0046872];intramolecular transferase activity, transferring amino groups [GO:0016869];4 iron, 4 sulfur cluster binding [GO:0051539]		L-lysine 2,3-aminomutase (LAM) (EC 5.4.3.-) (EF-P post-translational modification enzyme B)							0.00153132	0.00892793	-0.112485	0.288694	-2.31641	-0.00663096	0.185915	-0.15158	0.0401417	-0.0121032											-0.117768	0.101908	0.163502	-1.26299	-0.217887	0.0456284	-0.139176	-0.240979	-0.135996	0.0202001	0.906251	0.91883	0.870124	0.206594	0.827517	0.963606
eptC,cptA,yijP,b3955,JW3927	20		lipopolysaccharide core region biosynthetic process [GO:0009244];negative regulation of protein binding [GO:0032091];regulation of cell shape [GO:0008360]	integral component of plasma membrane [GO:0005887];plasma membrane [GO:0005886];integral component of membrane [GO:0016021]	sulfuric ester hydrolase activity [GO:0008484];phosphotransferase activity, phosphate group as acceptor [GO:0016776]	Multi-pass membrane protein;Cell inner membrane	Phosphoethanolamine transferase EptC (EC 2.7.-.-)						TRANSMEM 17..37; /note="Helical"; /evidence="ECO:0000255"; TRANSMEM 44..64; /note="Helical"; /evidence="ECO:0000255"; TRANSMEM 69..89; /note="Helical"; /evidence="ECO:0000255"; TRANSMEM 119..139; /note="Helical"; /evidence="ECO:0000255"; TRANSMEM 154..174; /note="Helical"; /evidence="ECO:0000255"	0.00205241	0.0224395	-0.000757623	0.476279	-0.34284	-0.557399	-0.245463	0.39016	-2.12003	0.368401											-0.0565891	0.204625	0.20504	-0.24349	-0.622191	-0.190584	0.157468	0.291877	-1.08264	-0.068089	0.954873	0.837865	0.837541	0.807625	0.533816	0.848852
era,rbaA,sdgE,b2566,JW2550	20	19	ribosomal small subunit assembly [GO:0000028];protein autophosphorylation [GO:0046777];protein phosphorylation [GO:0006468];ribosomal small subunit biogenesis [GO:0042274]	plasma membrane [GO:0005886];cytosol [GO:0005829];extrinsic component of cytoplasmic side of plasma membrane [GO:0031234];cytoplasm [GO:0005737]	ribosomal small subunit binding [GO:0043024];RNA binding [GO:0003723];GTPase activity [GO:0003924];small ribosomal subunit rRNA binding [GO:0070181];guanosine tetraphosphate binding [GO:0097216];GTP binding [GO:0005525];rRNA binding [GO:0019843]	Peripheral membrane protein;Cytoplasmic side;Cell inner membrane;Cytoplasm	GTPase Era (ERA) (GTP-binding protein Era)			PTM: Autophosphorylated. {ECO:0000269|PubMed:8919456}.				0.332053	0.231522	-0.0122258	0.251778	-2.8121	0.779996	-0.873511	-0.284154	-0.731508	0.625523	0.164518	0.182587	-0.0278957	0.226024	-3.11903	0.804384	-0.270848	0.386627	-1.07216	0.0300194	-0.0628688	0.0816933	0.0883878	-1.58932	0.233065	-0.534488	-0.21177	0.266544	0.0215833	0.441942	0.949871	0.934891	0.929568	0.111989	0.815711	0.593004
erpA,yadR,b0156,JW0152	4	4	protein maturation [GO:0051604];protein maturation by [4Fe-4S] cluster transfer [GO:0106035];anaerobic respiration [GO:0009061];aerobic respiration [GO:0009060];iron-sulfur cluster assembly [GO:0016226]	cytosol [GO:0005829]	iron ion binding [GO:0005506];2 iron, 2 sulfur cluster binding [GO:0051537];4 iron, 4 sulfur cluster binding [GO:0051539]		Iron-sulfur cluster insertion protein ErpA							0.00299503	0.0357396	-0.336884	-0.0833072	-2.1937	-1.35473	-0.0361526	-0.311027	-1.199	-1.34912	0.370538	0.000744616	-0.49397	-0.538179	-3.00239	-2.84766	-0.158985	-0.0258806	-0.767922	-0.716758	-0.240644	-0.101791	0.0826783	-1.07292	-0.752376	-0.0759705	-0.226485	-0.206689	-0.692923	-0.624609	0.809831	0.918922	0.934107	0.283307	0.451825	0.939443
ettA,yjjK,b4391,JW4354	44	45	translation [GO:0006412];negative regulation of translational elongation [GO:0045900]	cytoplasm [GO:0005737]	ribosome binding [GO:0043022];tRNA binding [GO:0000049];ATPase-coupled transmembrane transporter activity [GO:0042626];ATP hydrolysis activity [GO:0140603];ATP binding [GO:0005524];rRNA binding [GO:0019843]	Cytoplasm	Energy-dependent translational throttle protein EttA (EC 3.6.1.-) (Translational regulatory factor EttA)							0.000460712	0.00127702	-0.642211	-0.567121	-1.2285	-0.499326	-2.36581	-4.14963	-5.90068	-5.31315	0.0335826	0.072762	-0.330052	-0.054258	-2.95293	-0.549576	-0.884878	-0.744399	-1.47818	-0.728003	-0.407833	-0.366716	-0.0150567	-0.377211	-0.0190518	-1.35163	-2.32841	-1.03295	-1.99179	-0.693291	0.683396	0.713831	0.987987	0.706017	0.9848	0.176493
eutB,b2441,JW2434	13		cellular amino acid metabolic process [GO:0006520];ethanolamine catabolic process [GO:0046336]	ethanolamine ammonia-lyase complex [GO:0009350];cytosol [GO:0005829]	cobalamin binding [GO:0031419];ethanolamine ammonia-lyase activity [GO:0008851]	Bacterial microcompartment	Ethanolamine ammonia-lyase large subunit (EAL large subunit) (EC 4.3.1.7) (Ethanolamine ammonia-lyase alpha subunit) (Ethanolamine ammonia-lyase heavy chain) (Ethanolamine deaminase large subunit)							0.0344852	0.281543	-0.185746	0.230325	1.41538	0.231098	-0.366687	-0.562782	0.638679	-1.5519											-0.157884	0.0699463	0.171656	0.820566	-0.0557512	-0.256963	-0.36434	-0.163551	0.49434	-0.597789	0.874548	0.944236	0.863708	0.411894	0.95554	0.797207
evgA,b2369,JW2366	14	14	phosphorelay signal transduction system [GO:0000160];regulation of transcription, DNA-templated [GO:0006355]	cytosol [GO:0005829]	sequence-specific DNA binding [GO:0043565]	Cytoplasm	DNA-binding transcriptional activator EvgA			PTM: Phosphorylated by EvgS.				0.0275126	0.068748	0.71784	0.690426	1.71811	2.92891	-0.609221	-0.289086	-0.758607	-0.176974	0.0145851	0.401582	1.83791	0.30172	7.64847	4.73302	-0.0773135	0.700515	0.256595	0.865103	0.336897	0.321886	-0.0711859	0.491551	1.16956	-0.389769	-0.214471	0.119124	-0.137974	0.00521552	0.736194	0.747539	0.94325	0.623037	0.242177	0.696708
exbB,b3006,JW2974	8	9	bacteriocin transport [GO:0043213];protein import [GO:0017038];protein stabilization [GO:0050821]	plasma membrane protein complex [GO:0098797];plasma membrane [GO:0005886];integral component of plasma membrane [GO:0005887]	identical protein binding [GO:0042802];transmembrane transporter activity [GO:0022857];energy transducer activity [GO:0031992];methylated-DNA-[protein]-cysteine S-methyltransferase activity [GO:0003908]	Multi-pass membrane protein;Cell inner membrane	Biopolymer transport protein ExbB						TRANSMEM 16..39; /note="Helical"; /evidence="ECO:0000305"; TRANSMEM 128..155; /note="Helical"; /evidence="ECO:0000305"; TRANSMEM 162..194; /note="Helical"; /evidence="ECO:0000305"	0.00734342	0.000728547	-0.228099	0.516745	-3.51237	-1.03552	-1.69299	-1.88536	-4.74674	-3.40626	0.000296357	0.123769	-0.281581	-0.712003	-5.0644	-1.85577	-2.32056	-1.77568	-3.36589	-2.84083	-0.181076	0.226782	0.351684	-1.85456	-0.906155	-0.983214	-1.08855	-0.161513	-1.72833	-0.888982	0.856308	0.820593	0.725075	0.0636593	0.364854	0.325502
exbD,b3005,JW2973	8	8	bacteriocin transport [GO:0043213];protein stabilization [GO:0050821];protein transport [GO:0015031]	plasma membrane protein complex [GO:0098797];plasma membrane [GO:0005886];integral component of plasma membrane [GO:0005887]	identical protein binding [GO:0042802];transmembrane transporter activity [GO:0022857];energy transducer activity [GO:0031992];methylated-DNA-[protein]-cysteine S-methyltransferase activity [GO:0003908]	Single-pass type II membrane protein;Cell inner membrane	Biopolymer transport protein ExbD						TRANSMEM 23..43; /note="Helical; Signal-anchor for type II membrane protein"; /evidence="ECO:0000305"	0.00720056	0.0503187	0.0322892	0.566702	-3.67635	-2.01703	-1.56115	-1.28739	-5.65216	-2.77607	0.00654746	0.00129504	-0.81063	-0.755339	-3.34321	-1.72556	-1.81703	-1.18042	-5.86886	-4.28111	-0.0384935	0.254138	0.236457	-2.08693	-1.47096	-0.911022	-0.761115	0.0937325	-2.29631	-0.87134	0.969294	0.799389	0.813078	0.0368941	0.141301	0.362284
exuR,b3094,JW3065	13		negative regulation of transcription, DNA-templated [GO:0045892]		DNA-binding transcription factor activity [GO:0003700];DNA binding [GO:0003677]		Exu regulon transcriptional regulator							0.00818094	0.00063459	0.359956	-0.285238	1.11708	-0.128467	-1.05629	-0.571217	-1.86339	-0.380797											0.140929	-0.212364	-0.409467	0.358407	0.0296701	-0.63457	-0.368959	0.209437	-0.498126	0.0480953	0.887926	0.831823	0.682197	0.720039	0.97633	0.525709
fabA,b0954,JW0937	19	16	fatty acid biosynthetic process [GO:0006633];lipid biosynthetic process [GO:0008610]	cytosol [GO:0005829]	oleoyl-[acyl-carrier-protein] hydrolase activity [GO:0004320];acyl-[acyl-carrier-protein]-phospholipid O-acyltransferase activity [GO:0008779];methylated-DNA-[protein]-cysteine S-methyltransferase activity [GO:0003908];[acyl-carrier-protein] S-malonyltransferase activity [GO:0004314];palmitoleoyl [acyl-carrier-protein]-dependent acyltransferase activity [GO:0008951];3-oxoacyl-[acyl-carrier-protei…	Cytoplasm	3-hydroxydecanoyl-[acyl-carrier-protein] dehydratase (EC 4.2.1.59) (3-hydroxyacyl-[acyl-carrier-protein] dehydratase FabA) (Beta-hydroxydecanoyl thioester dehydrase) (Trans-2-decenoyl-[acyl-carrier-protein] isomerase) (EC 5.3.3.14)							0.000644128	0.564939	-0.12454	-0.28362	-2.46594	-0.533421	-0.156765	-0.290657	-0.0846484	0.0228846	0.0555091	0.0420268	-0.0106498	0.0848849	-3.81496	-0.406256	-0.924735	-1.35682	-0.374476	-0.311396	-0.12437	-0.211477	-0.143282	-1.33827	-0.192959	-0.142015	-0.215331	-0.12949	-0.0166848	0.115513	0.901023	0.832515	0.886067	0.180809	0.846991	0.887068
fabB,fabC,b2323,JW2320	22	21	fatty acid biosynthetic process [GO:0006633];lipid biosynthetic process [GO:0008610]	cytosol [GO:0005829]	oleoyl-[acyl-carrier-protein] hydrolase activity [GO:0004320];acyl-[acyl-carrier-protein]-phospholipid O-acyltransferase activity [GO:0008779];methylated-DNA-[protein]-cysteine S-methyltransferase activity [GO:0003908];[acyl-carrier-protein] S-malonyltransferase activity [GO:0004314];palmitoleoyl [acyl-carrier-protein]-dependent acyltransferase activity [GO:0008951];3-oxoacyl-[acyl-carrier-protei…	Cytoplasm	3-oxoacyl-[acyl-carrier-protein] synthase 1 (EC 2.3.1.41) (3-oxoacyl-[acyl-carrier-protein] synthase I) (Beta-ketoacyl-ACP synthase I) (KAS I)							0.105239	0.00016736	-0.289221	-0.330096	-1.37713	-0.582936	-3.58098	-2.91574	-8.1534	-0.62566	0.076694	0.635284	0.0226191	-0.119721	0.109798	-0.406664	-4.17548	-7.49044	-10.3957	-1.27503	-0.214544	-0.236927	-0.0785567	-0.651889	-0.194623	-2.01703	-1.65276	0.308094	-2.55992	1.19782	0.830123	0.812714	0.937385	0.514473	0.845688	0.0436924
fabD,tfpA,b1092,JW1078	17	16	fatty acid biosynthetic process [GO:0006633]	cytosol [GO:0005829]	oleoyl-[acyl-carrier-protein] hydrolase activity [GO:0004320];acyl-[acyl-carrier-protein]-phospholipid O-acyltransferase activity [GO:0008779];methylated-DNA-[protein]-cysteine S-methyltransferase activity [GO:0003908];[acyl-carrier-protein] S-malonyltransferase activity [GO:0004314];palmitoleoyl [acyl-carrier-protein]-dependent acyltransferase activity [GO:0008951];3-oxoacyl-[acyl-carrier-protei…		Malonyl CoA-acyl carrier protein transacylase (MCT) (EC 2.3.1.39)							0.00413114	0.000416029	0.671828	0.0547135	-2.05133	2.13084	-1.87035	-0.371886	-1.59236	-1.74966	0.00895521	0.000726138	0.083753	1.04662	-1.70542	1.94095	-1.52403	-0.575371	-2.54637	-0.185342	0.311702	-0.0262145	-0.394091	-1.54731	1.08066	-1.08033	-0.25981	0.76435	0.0960486	-0.81061	0.755267	0.979086	0.693514	0.121789	0.279846	0.279994
fabF,fabJ,b1095,JW1081	25	26	fatty acid biosynthetic process [GO:0006633]	cytosol [GO:0005829]	oleoyl-[acyl-carrier-protein] hydrolase activity [GO:0004320];acyl-[acyl-carrier-protein]-phospholipid O-acyltransferase activity [GO:0008779];methylated-DNA-[protein]-cysteine S-methyltransferase activity [GO:0003908];[acyl-carrier-protein] S-malonyltransferase activity [GO:0004314];palmitoleoyl [acyl-carrier-protein]-dependent acyltransferase activity [GO:0008951];3-oxoacyl-[acyl-carrier-protei…		3-oxoacyl-[acyl-carrier-protein] synthase 2 (EC 2.3.1.179) (3-oxoacyl-[acyl-carrier-protein] synthase II) (Beta-ketoacyl-ACP synthase II) (KAS II)							0.0692339	0.00493059	-0.331104	0.4712	-2.78858	1.09241	0.265409	-1.37337	-0.508825	-1.28696	0.006779	0.0546388	0.0871207	-0.346136	-1.99624	-0.322763	-0.358342	-1.07028	-1.23386	-1.0204	-0.237479	0.201843	0.383148	-1.40183	0.283987	0.0891573	-0.808197	-0.953529	-0.480126	-0.00885782	0.812286	0.840039	0.70161	0.160966	0.77642	0.928957
fabG,b1093,JW1079	14		malonyl-CoA biosynthetic process [GO:2001295];fatty acid biosynthetic process [GO:0006633];fatty acid elongation [GO:0030497];lipid biosynthetic process [GO:0008610];negative regulation of fatty acid biosynthetic process [GO:0045717];biotin biosynthetic process [GO:0009102]	cytosol [GO:0005829];cytoplasm [GO:0005737]	oxidoreductase activity, acting on the CH-OH group of donors, NAD or NADP as acceptor [GO:0016616];glycerol-3-phosphate dehydrogenase [NAD+] activity [GO:0004367];holo-[acyl-carrier-protein] synthase activity [GO:0008897];aldehyde dehydrogenase [NAD(P)+] activity [GO:0004030];3-oxo-glutaryl-[acp] methyl ester reductase activity [GO:0102131];3-hydroxypalmitoyl-[acyl-carrier-protein] dehydratase ac…		3-oxoacyl-[acyl-carrier-protein] reductase FabG (EC 1.1.1.100) (3-ketoacyl-acyl carrier protein reductase) (Beta-Ketoacyl-acyl carrier protein reductase) (Beta-ketoacyl-ACP reductase)		BIOPHYSICOCHEMICAL PROPERTIES: pH dependence: Optimum pH is between 6.0 and 7.0. {ECO:0000269|PubMed:4381013};					0.168396	0.117319	-0.0788369	0.166906	-2.93174	0.842458	-0.963855	-0.395025	-2.9333	-1.12675											-0.0993434	0.0352195	0.0783886	-1.61835	0.313742	-0.583958	-0.27248	0.255303	-1.13459	-0.456849	0.920866	0.971905	0.937519	0.105586	0.753717	0.559249
fabH,b1091,JW1077	15	16	fatty acid metabolic process [GO:0006631];fatty acid biosynthetic process [GO:0006633]	cytosol [GO:0005829]	oleoyl-[acyl-carrier-protein] hydrolase activity [GO:0004320];acyl-[acyl-carrier-protein]-phospholipid O-acyltransferase activity [GO:0008779];beta-ketoacyl-acyl-carrier-protein synthase III activity [GO:0033818];methylated-DNA-[protein]-cysteine S-methyltransferase activity [GO:0003908];[acyl-carrier-protein] S-malonyltransferase activity [GO:0004314];palmitoleoyl [acyl-carrier-protein]-dependen…	Cytoplasm	3-oxoacyl-[acyl-carrier-protein] synthase 3 (EC 2.3.1.180) (3-oxoacyl-[acyl-carrier-protein] synthase III) (Beta-ketoacyl-ACP synthase III) (KAS III) (EcFabH)							0.0226905	0.025034	-0.290347	0.185567	-3.47233	0.764318	-1.64824	-0.659167	-1.20129	-1.20346	0.450084	0.559405	-0.492246	-0.47935	-3.87527	0.485661	-0.0993186	0.660138	-0.299645	-0.48546	-0.215161	0.0454377	0.204425	-1.79855	0.260736	-0.958711	-0.417118	0.485418	0.188565	-0.354214	0.829641	0.963758	0.838022	0.0720898	0.794296	0.337705
fabI,envM,b1288,JW1281	18	18	fatty acid elongation [GO:0030497];lipid biosynthetic process [GO:0008610];response to antibiotic [GO:0046677];biotin biosynthetic process [GO:0009102]	cytosol [GO:0005829];membrane [GO:0016020];catalytic complex [GO:1902494]	glycerol-3-phosphate dehydrogenase [NAD+] activity [GO:0004367];holo-[acyl-carrier-protein] synthase activity [GO:0008897];3-hydroxypalmitoyl-[acyl-carrier-protein] dehydratase activity [GO:0004317];long-chain fatty acid [acyl-carrier-protein] ligase activity [GO:0008922];identical protein binding [GO:0042802];[acyl-carrier-protein] S-malonyltransferase activity [GO:0004314];enoyl-[acyl-carrier-p…		Enoyl-[acyl-carrier-protein] reductase [NADH] FabI (ENR) (EC 1.3.1.9) (NADH-dependent enoyl-ACP reductase)							0.00250234	0.000781173	-0.624351	-0.254105	-2.22759	-0.758792	-3.27228	-2.87199	-8.17817	-0.623745	0.000328855	0.00614014	0.163721	-0.00474166	-2.53228	-0.888913	-3.76704	-8.21526	-8.84087	0.752003	-0.398053	-0.195316	0.146563	-0.934068	-0.332528	-1.848	-1.62881	0.163016	-2.74252	1.17491	0.690591	0.845146	0.883477	0.350269	0.73949	0.064603
fabY,yiiD,b3888,JW3859	7		fatty acid biosynthetic process [GO:0006633];UDP-N-acetylglucosamine biosynthetic process [GO:0006048]		glucosamine 6-phosphate N-acetyltransferase activity [GO:0004343];acyltransferase activity, transferring groups other than amino-acyl groups [GO:0016747]		Probable acyltransferase FabY (EC 2.3.1.-)							0.14949	0.000255515	0.0724175	-1.18416	3.30108	-1.27348	0.0380445	0.827292	-0.728052	1.0675											-0.0165202	-0.704589	-0.744243	1.71176	-0.105087	-0.035342	0.39683	0.375998	-0.47567	0.0753584	0.986819	0.481066	0.45673	0.0869401	0.916307	0.971807
fabZ,sefA,yaeA,b0180,JW0175	11	9	lipid A biosynthetic process [GO:0009245];fatty acid biosynthetic process [GO:0006633]	cytoplasm [GO:0005737]	oleoyl-[acyl-carrier-protein] hydrolase activity [GO:0004320];identical protein binding [GO:0042802];acyl-[acyl-carrier-protein]-phospholipid O-acyltransferase activity [GO:0008779];methylated-DNA-[protein]-cysteine S-methyltransferase activity [GO:0003908];[acyl-carrier-protein] S-malonyltransferase activity [GO:0004314];palmitoleoyl [acyl-carrier-protein]-dependent acyltransferase activity [GO:…	Cytoplasm	3-hydroxyacyl-[acyl-carrier-protein] dehydratase FabZ (EC 4.2.1.59) ((3R)-hydroxymyristoyl-[acyl-carrier-protein] dehydratase) ((3R)-hydroxymyristoyl-ACP dehydrase) (17 kDa actomyosin component) (Beta-hydroxyacyl-ACP dehydratase)			PTM: The N-terminus is blocked.				0.00185995	0.0184801	-0.271697	-0.361714	-2.28153	0.458887	-0.299845	-0.31438	-1.39846	-0.608155	0.0569737	0.000694699	-1.09447	-1.50773	-3.42589	-3.03304	0.145496	-1.24966	0.00408127	-0.511016	-0.204949	-0.25424	-0.105465	-1.15671	0.393166	-0.220362	-0.228321	-0.0641335	-0.657749	-0.217038	0.837612	0.79931	0.916007	0.247392	0.694197	0.825589
fadB,oldB,b3846,JW3822	9	21	fatty acid beta-oxidation [GO:0006635]	fatty acid beta-oxidation multienzyme complex [GO:0036125]	long-chain-3-hydroxyacyl-CoA dehydrogenase activity [GO:0016509];3-hydroxyacyl-CoA dehydrogenase activity [GO:0003857];dodecenoyl-CoA delta-isomerase activity [GO:0004165];NAD+ binding [GO:0070403];glycerol-3-phosphate dehydrogenase [NAD+] activity [GO:0004367];enoyl-CoA hydratase activity [GO:0004300];3-hydroxybutyryl-CoA epimerase activity [GO:0008692];glycerol dehydrogenase [NAD+] activity [GO…		Fatty acid oxidation complex subunit alpha [Includes: Enoyl-CoA hydratase/Delta(3)-cis-Delta(2)-trans-enoyl-CoA isomerase/3-hydroxybutyryl-CoA epimerase (EC 4.2.1.17) (EC 5.1.2.3) (EC 5.3.3.8); 3-hydroxyacyl-CoA dehydrogenase (EC 1.1.1.35)]							0.0790407	0.000319035	-0.987918	-1.45443	4.98297	-0.995632	0.530843	-1.08259	3.79178	-0.137677	0.297804	0.173794	0.348593	0.394049	6.29976	-0.699315	0.866504	0.715186	3.77838	-0.573112	-0.597134	-0.852582	-0.311622	3.21334	0.19505	0.234502	-0.648976	-0.939653	1.72944	0.461239	0.550418	0.393891	0.755327	0.00131202	0.845354	0.814595
fadD,oldD,b1805,JW1794	18	18	acyl-CoA metabolic process [GO:0006637];fatty acid metabolic process [GO:0006631];lipid metabolic process [GO:0006629];phospholipid biosynthetic process [GO:0008654];fatty acid transport [GO:0015908];response to UV [GO:0009411];fatty acid beta-oxidation [GO:0006635]	cytosol [GO:0005829];cytoplasmic side of plasma membrane [GO:0009898];cytoplasm [GO:0005737]	oleic acid binding [GO:0070538];decanoate-CoA ligase activity [GO:0102391];long-chain fatty acid-CoA ligase activity [GO:0004467];ATP binding [GO:0005524];fatty acid binding [GO:0005504]	Cell membrane;Peripheral membrane protein	Long-chain-fatty-acid--CoA ligase (EC 6.2.1.3) (Long-chain acyl-CoA synthetase) (Acyl-CoA synthetase)		BIOPHYSICOCHEMICAL PROPERTIES: pH dependence: Optimum pH is 7.5-7.8. {ECO:0000269|PubMed:15213221};	PTM: Post-translationally cleaved by OmpT (PubMed:15213221). {ECO:0000269|PubMed:15213221}.				0.0436521	0.00448777	-0.7014	0.0302164	-1.60181	0.878719	0.284327	0.132956	0.117377	-0.244886	0.0119388	0.0126639	-0.812284	-0.64626	-1.88103	0.483067	-0.00757338	-0.182724	-0.107114	-0.355722	-0.440243	-0.0396285	0.344441	-0.549217	0.408445	0.0995161	0.0166294	-0.139061	-0.147592	-0.263071	0.659761	0.968389	0.730515	0.582856	0.682947	0.920728
fadL,ttr,b2344,JW2341	14	20		cell outer membrane [GO:0009279];integral component of membrane [GO:0016021]	ligand-gated channel activity [GO:0022834];long-chain fatty acid transporting porin activity [GO:0015483]	Multi-pass membrane protein;Cell outer membrane	Long-chain fatty acid transport protein (Outer membrane FadL protein) (Outer membrane flp protein)				SIGNAL 1..25; /evidence="ECO:0000269|PubMed:1987139"			0.00265423	0.0123103	-0.18662	1.78209	-2.05862	0.891953	0.917883	0.528283	-1.16583	-2.07607	0.000805561	0.0817111	0.236957	2.06216	-1.71156	0.629939	-0.179686	-0.856024	-2.17292	0.32401	-0.158363	0.919656	1.02184	-1.08124	-0.543592	0.446436	0.2331	-0.26951	-1.19716	-1.48225	0.874171	0.357753	0.306855	0.279592	0.586722	0.655282
fadR,oleR,thdB,b1187,JW1176	14	15	fatty acid oxidation [GO:0019395];regulation of fatty acid metabolic process [GO:0019217];negative regulation of transcription, DNA-templated [GO:0045892];positive regulation of transcription, DNA-templated [GO:0045893];positive regulation of fatty acid biosynthetic process [GO:0045723]	cytosol [GO:0005829]	fatty-acyl-CoA binding [GO:0000062];DNA-binding transcription factor activity [GO:0003700];DNA binding [GO:0003677]	Cytoplasm	Fatty acid metabolism regulator protein							0.000309696	0.0154742	1.10804	2.58699	-1.51954	4.51571	-1.3249	-1.31798	-3.3217	-2.24514	0.000287429	0.109308	0.345454	1.33488	-1.09188	2.55339	-0.843855	-0.497627	-1.38316	-0.0888648	0.55056	1.3604	0.753664	-1.49497	0.999944	-0.781656	-0.777865	-0.0523838	-1.14958	-0.563865	0.581935	0.173704	0.451051	0.134922	0.317337	0.434417
fbaA,fba,fda,b2925,JW2892	20	22	gluconeogenesis [GO:0006094];glycolytic process [GO:0006096]	cytosol [GO:0005829]	fructose-bisphosphate aldolase activity [GO:0004332];identical protein binding [GO:0042802];zinc ion binding [GO:0008270];methylated-DNA-[protein]-cysteine S-methyltransferase activity [GO:0003908]		Fructose-bisphosphate aldolase class 2 (FBP aldolase) (FBPA) (EC 4.1.2.13) (Fructose-1,6-bisphosphate aldolase) (Fructose-bisphosphate aldolase class II)							0.00827614	0.0420703	0.349906	-0.0574224	0.716522	-0.0343157	-0.0162418	-1.47982	-1.86103	0.531322	0.137066	0.00012937	0.56679	0.0172281	0.489635	-0.741765	0.937434	1.03032	1.12482	6.41947	0.135426	-0.0876174	-0.279217	0.144575	-0.0435216	-0.0650679	-0.866487	-0.857594	-1.06634	1.04508	0.892275	0.930181	0.780078	0.885046	0.965286	0.94812
fbaB,dhnA,b2097,JW5344	22		glycolytic process [GO:0006096]	cytosol [GO:0005829];membrane [GO:0016020]	fructose-bisphosphate aldolase activity [GO:0004332];identical protein binding [GO:0042802];methylated-DNA-[protein]-cysteine S-methyltransferase activity [GO:0003908]	Cytoplasm	Fructose-bisphosphate aldolase class 1 (EC 4.1.2.13) (Fructose-bisphosphate aldolase class I) (FBP aldolase)							0.0110948	0.0003942	-1.92635	-1.82504	12.8085	-3.25718	3.2079	3.71424	9.11907	4.64916											-1.111	-1.05552	-0.000698751	8.01227	-0.84038	1.7004	1.97765	0.221082	3.18063	0.455764	0.266569	0.291187	0.999442	1.12611e-15	0.400695	0.0890565
fbp,fdp,b4232,JW4191	15	16	fructose metabolic process [GO:0006000];fructose 6-phosphate metabolic process [GO:0006002];gluconeogenesis [GO:0006094];sucrose biosynthetic process [GO:0005986];fructose 1,6-bisphosphate metabolic process [GO:0030388]	protein-containing complex [GO:0032991];cytosol [GO:0005829];cytoplasm [GO:0005737]	identical protein binding [GO:0042802];methylated-DNA-[protein]-cysteine S-methyltransferase activity [GO:0003908];magnesium ion binding [GO:0000287];fructose 1,6-bisphosphate 1-phosphatase activity [GO:0042132];nucleotide binding [GO:0000166]	Cytoplasm	Fructose-1,6-bisphosphatase class 1 (FBPase class 1) (EC 3.1.3.11) (D-fructose-1,6-bisphosphate 1-phosphohydrolase class 1)							0.0862413	0.0989157	-0.229702	-0.595198	-0.0926438	-0.182877	-0.653935	-0.702104	-1.31313	-0.384141	0.00172861	0.0346638	0.563708	0.147041	1.17532	0.424252	-0.461239	-0.970886	-2.05079	0.0217591	-0.181953	-0.38209	-0.256311	0.0188753	0.169602	-0.414253	-0.440629	-0.0825503	-0.417133	0.117935	0.855619	0.702395	0.797711	0.984941	0.865323	0.678689
fdhD,b3895,JW3866	10		positive regulation of catalytic activity [GO:0043085];Mo-molybdopterin cofactor biosynthetic process [GO:0006777]	cytosol [GO:0005829]	sulfurtransferase activity [GO:0016783];sulfur carrier activity [GO:0097163];molybdopterin cofactor binding [GO:0043546]	Cytoplasm	Sulfur carrier protein FdhD (Sulfurtransferase FdhD)							0.132288	0.000258421	-0.558207	0.00912891	0.564059	-0.291216	1.19859	0.570683	-0.29749	0.29994											-0.361835	-0.0511755	0.254485	0.558351	-0.220636	0.600146	0.256318	-0.400002	-0.875392	-0.204427	0.717475	0.959186	0.799121	0.576604	0.825376	0.548409
fdhE,b3891,JW3862	18	18	protein maturation [GO:0051604]	cytosol [GO:0005829];cytoplasm [GO:0005737]	ferric iron binding [GO:0008199]	Cytoplasm	Protein FdhE							0.0173626	0.00179246	-0.0113328	-0.117652	-1.82836	0.210215	-0.668816	-1.00287	-1.16164	-0.122267	0.0181114	0.00169994	0.258987	0.273014	-1.66078	0.114517	-0.935559	-0.266139	-1.59105	1.61508	-0.0623798	-0.120598	-0.114392	-1.05114	0.123357	-0.422401	-0.60532	-0.239092	-0.326032	0.426021	0.95026	0.90401	0.908927	0.293196	0.901824	0.672732
fdnG,b1474,JW1470	60	61	formate oxidation [GO:0015944];anaerobic respiration [GO:0009061]	membrane [GO:0016020];outer membrane-bounded periplasmic space [GO:0030288];formate dehydrogenase complex [GO:0009326]	selenium binding [GO:0008430];electron transfer activity [GO:0009055];molybdenum ion binding [GO:0030151];glycerol-3-phosphate dehydrogenase [NAD+] activity [GO:0004367];formate dehydrogenase (quinone) activity [GO:0036397];4 iron, 4 sulfur cluster binding [GO:0051539];molybdopterin cofactor binding [GO:0043546];glycerol dehydrogenase [NAD+] activity [GO:0008888];formate dehydrogenase (cytochrome…	Periplasm	Formate dehydrogenase, nitrate-inducible, major subunit (EC 1.17.5.3) (Anaerobic formate dehydrogenase major subunit) (Formate dehydrogenase-N subunit alpha) (FDH-N subunit alpha)			PTM: Exported by the Tat system. The position of the signal peptide cleavage has not been experimentally proven.	SIGNAL 1..33; /note="Tat-type signal"; /evidence="ECO:0000255|PROSITE-ProRule:PRU00648"			0.00833168	0.079855	-0.492506	-3.84199	4.42847	-3.45228	3.07414	1.85966	7.93831	3.35405	0.000219788	0.0285208	-1.13941	-2.59463	6.37984	-3.07173	1.70169	1.79196	8.41738	2.63055	-0.325858	-2.15995	-1.89027	2.63843	0.157219	1.62715	0.962131	-0.721193	2.60732	0.762118	0.744532	0.0307763	0.058722	0.00832902	0.875072	0.103705
fdoG,b3894,JW3865	62	64	cellular response to DNA damage stimulus [GO:0006974];formate oxidation [GO:0015944];cellular respiration [GO:0045333];anaerobic respiration [GO:0009061]	cytosol [GO:0005829];periplasmic space [GO:0042597];membrane [GO:0016020];formate dehydrogenase complex [GO:0009326]	electron transfer activity [GO:0009055];molybdenum ion binding [GO:0030151];glycerol-3-phosphate dehydrogenase [NAD+] activity [GO:0004367];formate dehydrogenase (quinone) activity [GO:0036397];4 iron, 4 sulfur cluster binding [GO:0051539];molybdopterin cofactor binding [GO:0043546];glycerol dehydrogenase [NAD+] activity [GO:0008888];formate dehydrogenase (cytochrome-c-553) activity [GO:0047111];…	Periplasm	Formate dehydrogenase-O major subunit (EC 1.17.1.9) (Aerobic formate dehydrogenase major subunit) (FDH-Z subunit alpha) (Formate dehydrogenase-O subunit alpha)			PTM: Exported by the Tat system. The position of the signal peptide cleavage has not been experimentally proven.	SIGNAL 1..33; /note="Tat-type signal"; /evidence="ECO:0000255|PROSITE-ProRule:PRU00648"			0.000388739	0.0179158	-0.27442	-0.484677	-1.77735	-1.50064	0.957329	0.347543	2.39261	-0.231338	0.0143726	0.00431837	0.103289	-0.579918	0.182698	-1.30732	1.01023	-0.730267	1.66262	0.785941	-0.20644	-0.321571	-0.171306	-0.879143	-0.61249	0.468036	0.134132	-0.390079	0.729748	-0.373155	0.836447	0.747777	0.863983	0.379324	0.540214	0.639759
fdoH,b3893,JW3864	10	10	formate oxidation [GO:0015944];cellular respiration [GO:0045333]	membrane [GO:0016020];intrinsic component of the cytoplasmic side of the plasma membrane [GO:0031235];formate dehydrogenase complex [GO:0009326];integral component of membrane [GO:0016021]	metal ion binding [GO:0046872];formate dehydrogenase (quinone) activity [GO:0036397];4 iron, 4 sulfur cluster binding [GO:0051539]	Cell membrane;Single-pass membrane protein	Formate dehydrogenase-O iron-sulfur subunit (Aerobic formate dehydrogenase iron-sulfur subunit) (FDH-Z subunit beta) (Formate dehydrogenase-O subunit beta)						TRANSMEM 261..279; /note="Helical"; /evidence="ECO:0000305"	0.00332031	0.0328599	1.08742	-0.695218	-0.728929	-2.17376	-1.28085	-0.302277	-0.0405201	-1.32018	0.00424616	0.181916	0.521906	-0.700892	2.08944	-1.29108	0.370265	-1.1763	-0.035334	-1.66127	0.539268	-0.436858	-1.0323	-1.05076	-0.865787	-0.757539	-0.221694	0.479671	0.623002	-0.613553	0.589702	0.662214	0.301931	0.293369	0.386607	0.448727
fdoI,b3892,JW3863	7	6	formate oxidation [GO:0015944];cellular respiration [GO:0045333];anaerobic respiration [GO:0009061];respiratory electron transport chain [GO:0022904];cellular response to DNA damage stimulus [GO:0006974]	integral component of membrane [GO:0016021];plasma membrane [GO:0005886];formate dehydrogenase complex [GO:0009326];integral component of plasma membrane [GO:0005887]	metal ion binding [GO:0046872];electron transfer activity [GO:0009055];glycerol-3-phosphate dehydrogenase [NAD+] activity [GO:0004367];formate dehydrogenase (quinone) activity [GO:0036397];glycerol dehydrogenase [NAD+] activity [GO:0008888];formate dehydrogenase (NAD+) activity [GO:0008863]	Multi-pass membrane protein;Cell inner membrane	Formate dehydrogenase, cytochrome b556(fdo) subunit (Aerobic formate dehydrogenase cytochrome b556 subunit) (FDH-Z subunit gamma) (Formate dehydrogenase-O subunit gamma)						TRANSMEM 18..32; /note="Helical"; /evidence="ECO:0000305"; TRANSMEM 54..72; /note="Helical"; /evidence="ECO:0000305"; TRANSMEM 113..130; /note="Helical"; /evidence="ECO:0000305"; TRANSMEM 152..170; /note="Helical"; /evidence="ECO:0000305"	0.0944911	0.495452	-0.516328	-0.53884	-0.300839	-0.690969	1.28979	0.113938	0.0192893	-0.675272	0.0553906	0.0128316	0.399031	-0.529671	1.51566	-1.31437	-0.666608	-1.19912	-0.574708	-0.717377	-0.338903	-0.35123	-0.0685015	0.0618223	-0.139476	0.650084	0.00621551	-0.700042	-0.75187	-0.488326	0.734683	0.725416	0.945386	0.950704	0.889074	0.515638
fdx,b2525,JW2509	8	9	iron-sulfur cluster assembly [GO:0016226]	cytosol [GO:0005829]	2 iron, 2 sulfur cluster binding [GO:0051537];metal ion binding [GO:0046872];electron transfer activity [GO:0009055]		2Fe-2S ferredoxin							0.00694672	0.000326685	0.2347	0.342696	-1.33054	2.02447	-0.201717	0.794888	-1.1704	-1.69593	0.00023697	0.00100225	-0.57828	2.5832	-0.530822	1.39261	-0.629803	-1.34317	-3.06983	-0.753288	0.0723416	0.131478	0.00296198	-0.91326	0.864722	-0.16663	0.379087	0.489542	-0.586604	-1.42009	0.94233	0.895397	0.997637	0.361106	0.387191	0.867662
fecB,b4290,JW4250	14	16	iron ion homeostasis [GO:0055072];response to iron ion [GO:0010039];siderophore-dependent iron import into cell [GO:0033214]	outer membrane-bounded periplasmic space [GO:0030288]		Periplasm	Fe(3+) dicitrate-binding periplasmic protein (Iron(III) dicitrate-binding periplasmic protein)				SIGNAL 1..21; /evidence="ECO:0000255"			0.00159612	0.00174885	1.02608	1.93917	-2.83118	-2.00666	-0.354701	-0.25411	-2.16221	-1.25173	0.000231794	0.0180914	-0.731544	1.29492	-4.87341	-1.54255	-0.309211	-0.387857	-2.35468	-1.56998	0.505683	1.00567	0.44381	-2.16832	-2.21681	-0.2504	-0.195319	-0.00109283	-1.04592	-0.602445	0.613079	0.314576	0.65718	0.0301345	0.026636	0.802278
feoB,b3409,JW3372	10		iron ion import across plasma membrane [GO:0098711];cellular response to DNA damage stimulus [GO:0006974];iron ion homeostasis [GO:0055072]	plasma membrane [GO:0005886];integral component of plasma membrane [GO:0005887]	GTP binding [GO:0005525];identical protein binding [GO:0042802];ferrous iron transmembrane transporter activity [GO:0015093];methylated-DNA-[protein]-cysteine S-methyltransferase activity [GO:0003908]	Multi-pass membrane protein;Cell inner membrane	Fe(2+) transporter FeoB (Ferrous iron transport protein B)						TRANSMEM 282..302; /note="Helical"; /evidence="ECO:0000255"; TRANSMEM 309..329; /note="Helical"; /evidence="ECO:0000255"; TRANSMEM 344..366; /note="Helical"; /evidence="ECO:0000255"; TRANSMEM 383..403; /note="Helical"; /evidence="ECO:0000255"; TRANSMEM 427..447; /note="Helical"; /evidence="ECO:0000255"; TRANSMEM 453..473; /note="Helical"; /evidence="ECO:0000255"; TRANSMEM 518..538; /note="Helical…	0.00539407	0.000978643	-1.28926	-0.872352	-4.48744	-2.07663	0.253091	0.250785	0.480825	0.331371											-0.762141	-0.533853	0.172113	-1.80742	-0.715609	0.0824121	0.0811495	-0.0574368	0.0685275	-0.0120472	0.445976	0.593443	0.863348	0.0706964	0.474233	0.934319
fepB,b0592,JW0584	8	13	ferric-enterobactin import into cell [GO:0015685];cellular response to DNA damage stimulus [GO:0006974];enterobactin transport [GO:0042930]	outer membrane-bounded periplasmic space [GO:0030288]		Periplasm	Ferric enterobactin-binding periplasmic protein FepB				SIGNAL 1..26; /evidence="ECO:0000255"			0.0711823	0.229974	0.583413	1.30751	-0.891966	-1.48142	-0.331127	-0.407375	-1.35364	-0.998342	0.209325	0.661992	-1.12982	0.832728	-4.47455	-3.86262	0.400475	-0.367473	-0.214622	-0.33469	0.263288	0.659786	0.340324	-0.864055	-1.58332	-0.237491	-0.279243	-0.0979257	-0.616076	-0.379774	0.792328	0.509391	0.733613	0.387558	0.113348	0.812276
fetA,ybbL,b0490,JW0479	5		cellular iron ion homeostasis [GO:0006879];phosphate ion transmembrane transport [GO:0035435]	plasma membrane [GO:0005886]	ATPase-coupled transmembrane transporter activity [GO:0042626];ATP binding [GO:0005524];inorganic phosphate transmembrane transporter activity [GO:0005315]	Peripheral membrane protein;Cell inner membrane	Probable iron export ATP-binding protein FetA (EC 7.2.2.-)							0.291167	0.0495876	-0.0965047	-0.168823	1.03058	-0.0328475	-0.00666321	-0.00461973	-0.0546866	-0.0158062											-0.109018	-0.148618	-0.0957739	0.560991	0.0182825	-0.0598229	-0.0587039	-0.0550553	-0.0824707	-0.0622997	0.913188	0.881855	0.9237	0.574804	0.985413	0.952297
ffh,b2610,JW5414	30	31	SRP-dependent cotranslational protein targeting to membrane [GO:0006614];protein targeting to membrane [GO:0006612]	ribonucleoprotein complex [GO:1990904];cytosol [GO:0005829];signal recognition particle [GO:0048500]	7S RNA binding [GO:0008312];GTPase activity [GO:0003924];GTP binding [GO:0005525]	Cytoplasm	Signal recognition particle protein (Fifty-four homolog) (Ffh) (p48)							0.00303978	0.011938	-0.128884	1.09572	-1.56268	1.11194	-0.948821	-0.000886859	-2.05206	-0.594316	0.0547769	0.0178161	-0.804239	-0.446394	-3.06675	0.269027	-1.36028	1.02311	0.199962	5.91787	-0.126748	0.543813	0.614387	-0.841287	-0.047288	-0.575725	-0.0566599	0.462891	-0.660281	-0.381121	0.89914	0.58657	0.53896	0.400187	0.962284	0.564801
fimA,pilA,b4314,JW4277	4		cell adhesion involved in single-species biofilm formation [GO:0043709];cell adhesion [GO:0007155]	pilus [GO:0009289]	identical protein binding [GO:0042802];methylated-DNA-[protein]-cysteine S-methyltransferase activity [GO:0003908]	Fimbrium	Type-1 fimbrial protein, A chain (Type-1A pilin)				SIGNAL 1..23			0.0115467	0.0131891	0.0906103	-0.797991	6.29092	-0.862554	1.61019	-1.26823	8.22784	1.79435											-0.00655826	-0.493134	-0.54275	3.33897	-0.0915277	0.825527	-0.750627	-1.63233	3.56749	1.62082	0.994767	0.621918	0.587302	0.000840909	0.927073	0.409073
fis,b3261,JW3229	3	3	regulation of transcription, DNA-templated [GO:0006355];chromatin organization involved in regulation of transcription [GO:0034401];positive regulation of DNA recombination [GO:0045911];provirus excision [GO:0032359];bacterial transcription [GO:0001121];response to radiation [GO:0009314]	cytosol [GO:0005829];invertasome [GO:0031421];protein-DNA complex [GO:0032993];nucleoid [GO:0009295]	bacterial-type RNA polymerase core promoter sequence-specific DNA binding [GO:0000985];sequence-specific DNA binding [GO:0043565];methylated-DNA-[protein]-cysteine S-methyltransferase activity [GO:0003908];protein homodimerization activity [GO:0042803];sequence-specific DNA binding, bending [GO:0044374];DNA-binding transcription activator activity [GO:0001216];DNA-binding transcription repressor …	Cytoplasm	DNA-binding protein Fis (Factor-for-inversion stimulation protein) (Hin recombinational enhancer-binding protein)							0.00112693	0.00185776	0.589919	1.18295	-2.37069	0.0172889	-1.8053	1.40151	-5.78891	-0.765234	0.0129606	0.00182307	-1.49856	-1.03322	-4.42268	0.216526	-0.66207	1.68321	-2.53304	0.843498	0.266851	0.591581	0.268556	-1.67733	-0.694463	-1.04471	0.711257	1.69979	-2.2375	-1.24263	0.789584	0.554131	0.788271	0.0934779	0.487392	0.296157
fklB,ytfC,b4207,JW5746	16	16	protein folding [GO:0006457]	cytosol [GO:0005829];periplasmic space [GO:0042597]	methylated-DNA-[protein]-cysteine S-methyltransferase activity [GO:0003908];identical protein binding [GO:0042802];FK506 binding [GO:0005528];peptidyl-prolyl cis-trans isomerase activity [GO:0003755]	Periplasm;Cytoplasm	FKBP-type 22 kDa peptidyl-prolyl cis-trans isomerase (FKBP22) (PPIase) (EC 5.2.1.8) (Rotamase)							0.00298084	0.000342107	0.363787	-0.536637	-1.03972	-0.407941	-1.35522	-1.67138	-1.34422	-2.05556	0.113622	0.00227003	0.664524	-0.053016	-1.32273	-0.0267947	-0.140861	-0.545966	-0.589183	0.334376	0.143027	-0.350023	-0.549224	-0.8247	0.0142965	-0.798262	-0.971379	-0.229292	-0.0501482	-0.266546	0.886269	0.726321	0.582851	0.409542	0.988593	0.424719
fkpA,yzzS,b3347,JW3309	36	39	protein refolding [GO:0042026]	outer membrane-bounded periplasmic space [GO:0030288]	peptidyl-prolyl cis-trans isomerase activity [GO:0003755]	Periplasm	FKBP-type peptidyl-prolyl cis-trans isomerase FkpA (PPIase) (EC 5.2.1.8) (Rotamase)				SIGNAL 1..25; /evidence="ECO:0000269|PubMed:9298646"			0.0565282	0.00142853	1.12618	1.53881	-0.621951	0.285766	-0.155378	-0.380885	-0.4765	-1.31925	0.0157252	0.1617	0.8517	0.944322	0.503032	-1.39778	-0.287841	-1.29941	-0.917764	-1.64445	0.560495	0.78644	0.16977	-1.01341	-0.74231	-0.141256	-0.264738	-0.179656	-0.232013	-0.570002	0.575142	0.43161	0.865191	0.310865	0.4579	0.887668
fkpB,slpA,yaaD,b0028,JW0026	6	7	chaperone-mediated protein folding [GO:0061077];viral genome integration into host DNA [GO:0044826];provirus excision [GO:0032359];DNA recombination [GO:0006310];viral entry into host cell [GO:0046718]	cytosol [GO:0005829]	prophage integrase activity [GO:0008979];DNA binding [GO:0003677];peptidyl-prolyl cis-trans isomerase activity [GO:0003755]		FKBP-type 16 kDa peptidyl-prolyl cis-trans isomerase (PPIase) (EC 5.2.1.8) (Rotamase);Prophage integrase IntA (Prophage CP4-57 integrase SlpA)							0.0294708	0.000807062	0.505612	0.0768632	-0.913919	0.0384984	-1.05809	-1.58913	-0.190212	-0.865115	0.0253565	0.0758365	1.5203	0.103248	11.2518	0.819167	1.5425	1.47093	6.10469	2.517	0.220686	-0.0140859	-0.290947	-0.833475	-0.0771819	-0.635559	-0.926343	-0.346958	0.419055	0.340278	0.825337	0.988761	0.771092	0.404577	0.938479	0.525064
fldA,b0684,JW0671	11	11		cytosol [GO:0005829];cytoplasm [GO:0005737]	FMN binding [GO:0010181];electron transfer activity [GO:0009055]		Flavodoxin 1 (Flavodoxin A)							0.308174	0.0193335	-0.171352	0.026342	-0.992729	-0.0691172	0.907005	0.159423	0.895208	0.516035	0.0981319	0.215232	-0.150873	1.24402	-3.13254	0.99357	0.165095	-0.29559	1.21331	-0.034865	-0.150002	-0.04175	0.0520779	-0.50594	-0.108445	0.44048	0.0311218	-0.465532	-0.0626344	0.139098	0.880763	0.966698	0.958467	0.612899	0.913642	0.65959
flk,div,b2321,JW2318	16		regulation of gene expression [GO:0010468]	plasma membrane [GO:0005886];integral component of membrane [GO:0016021]		Cell inner membrane;Single-pass membrane protein	Flagellar regulator flk (Fluke)						TRANSMEM 310..330; /note="Helical"; /evidence="ECO:0000255"	0.00030497	0.0591464	1.12795	1.72187	-0.284629	4.69804	-1.08828	4.52214	-2.43018	-0.00201177											0.561461	0.886682	0.269046	-0.829666	1.5735	-0.652089	2.42004	3.01595	-0.790965	-2.53349	0.574483	0.37525	0.787894	0.406728	0.115602	0.514344
flu,yeeQ,yzzX,b2000,JW1982	17			integral component of membrane [GO:0016021];periplasmic space [GO:0042597];extracellular region [GO:0005576];cell outer membrane [GO:0009279];cell surface [GO:0009986]		Secreted;Multi-pass membrane protein;Periplasm;Cell outer membrane	Antigen 43 (AG43) (Fluffing protein) [Cleaved into: Antigen 43 alpha chain; Antigen 43 beta chain]				SIGNAL 1..52; /evidence="ECO:0000269|PubMed:9298646"			0.324547	0.389513	-0.450588	-0.130814	4.07342	-0.107206	-0.0179947	-0.883988	7.35156	-0.194295											-0.302905	-0.127805	0.118926	2.42106	-0.043247	-0.0660277	-0.540225	-0.530371	3.97921	0.321485	0.761962	0.898303	0.905334	0.0154752	0.965505	0.947356
fmt,yhdD,b3288,JW3249	18	17	charged-tRNA amino acid modification [GO:0019988];conversion of methionyl-tRNA to N-formyl-methionyl-tRNA [GO:0071951]	cytosol [GO:0005829]	methionyl-tRNA formyltransferase activity [GO:0004479]		Methionyl-tRNA formyltransferase (EC 2.1.2.9) (Met-tRNA(fMet) formyltransferase)							0.0027179	0.000491541	-0.160027	1.06747	-2.1639	1.6813	-0.289789	0.720625	-0.632487	2.07191	0.148684	0.146112	-0.442085	-0.161987	-3.24485	0.737636	-0.625463	0.522069	-0.960546	1.10179	-0.143801	0.528347	0.615974	-1.15344	0.279945	-0.214856	0.338422	0.497104	-0.243827	0.683759	0.885658	0.597258	0.537912	0.248728	0.77952	0.82988
fnr,nirR,b1334,JW1328	12	12	response to nitric oxide [GO:0071731];regulation of transcription, DNA-templated [GO:0006355];positive regulation of transcription, DNA-templated [GO:0045893];anaerobic respiration [GO:0009061]	cytosol [GO:0005829];protein-DNA complex [GO:0032993]	metal ion binding [GO:0046872];iron-sulfur cluster binding [GO:0051536];DNA-binding transcription activator activity [GO:0001216];transcription cis-regulatory region binding [GO:0000976];4 iron, 4 sulfur cluster binding [GO:0051539];DNA-binding transcription factor activity [GO:0003700];DNA binding [GO:0003677]	Cytoplasm	Fumarate and nitrate reduction regulatory protein							0.000659735	0.00270222	-0.109412	-0.32481	-2.79736	-1.25089	-1.75854	-0.898457	-2.30806	1.31557	0.0114089	0.000122718	-0.277687	-0.87526	-2.79336	-1.89074	-0.578154	-0.528691	-0.990002	0.158807	-0.116086	-0.234033	-0.174121	-1.52803	-0.563272	-1.01911	-0.548147	0.414788	-0.357075	1.15617	0.907585	0.81496	0.86177	0.126505	0.57325	0.308151
folA,tmrA,b0048,JW0047	9	9	one-carbon metabolic process [GO:0006730];response to methotrexate [GO:0031427];glycine biosynthetic process [GO:0006545];tetrahydrofolate biosynthetic process [GO:0046654];response to drug [GO:0042493];folic acid metabolic process [GO:0046655];response to antibiotic [GO:0046677];dihydrofolate metabolic process [GO:0046452]	cytosol [GO:0005829]	dihydrofolate reductase activity [GO:0004146];NADP binding [GO:0050661];dihydrofolic acid binding [GO:0051871];NADPH binding [GO:0070402];nitrite reductase [NAD(P)H] activity [GO:0008942];glycerol-3-phosphate dehydrogenase [NAD(P)+] activity [GO:0047952];NADP+ binding [GO:0070401];glycerol-3-phosphate dehydrogenase [NAD+] activity [GO:0004367];succinate-semialdehyde dehydrogenase [NAD(P)+] activi…		Dihydrofolate reductase (EC 1.5.1.3)							0.0233466	0.000781173	0.163557	0.811185	-1.57324	1.68979	1.64193	0.431636	3.56244	-0.530833	0.000294563	0.138421	0.178035	1.34181	-2.05594	1.79049	1.75545	2.32141	3.99139	1.43697	0.0333857	0.388011	0.298451	-1.0072	0.424926	0.842907	0.180179	-0.718902	0.995451	-0.583199	0.973367	0.698008	0.765359	0.313837	0.67089	0.39928
folB,ygiG,b3058,JW3030	8	9	tetrahydrofolate biosynthetic process [GO:0046654];folic acid biosynthetic process [GO:0046656];folic acid-containing compound metabolic process [GO:0006760]	cytoplasm [GO:0005737]	dihydroneopterin aldolase activity [GO:0004150];isomerase activity [GO:0016853];identical protein binding [GO:0042802];methylated-DNA-[protein]-cysteine S-methyltransferase activity [GO:0003908]		Dihydroneopterin aldolase (DHNA) (EC 4.1.2.25) (7,8-dihydroneopterin 2'-epimerase) (7,8-dihydroneopterin aldolase) (7,8-dihydroneopterin epimerase) (EC 5.1.99.8) (Dihydroneopterin epimerase)							0.000338169	0.190333	-0.396541	-0.0429709	-0.818429	0.328747	-0.12865	-1.25159	-2.41409	-2.71779	0.00056398	0.0466615	-0.475717	-0.373242	-1.27548	-0.483812	0.733313	-2.22667	-1.38832	-1.25276	-0.27331	-0.0797041	0.137432	-0.28719	0.147369	-0.12662	-0.741513	-0.671067	-1.30762	-0.859028	0.784615	0.936473	0.890689	0.773967	0.882841	0.899241
folC,dedC,b2315,JW2312	21	20	tetrahydrofolate biosynthetic process [GO:0046654];folic acid-containing compound biosynthetic process [GO:0009396];folic acid biosynthetic process [GO:0046656];one-carbon metabolic process [GO:0006730]	cytoplasm [GO:0005737]	tetrahydrofolylpolyglutamate synthase activity [GO:0004326];metal ion binding [GO:0046872];dihydrofolate synthase activity [GO:0008841];ATP binding [GO:0005524]		Dihydrofolate synthase/folylpolyglutamate synthase (DHFS / FPGS) (EC 6.3.2.12) (EC 6.3.2.17) (Folylpoly-gamma-glutamate synthetase-dihydrofolate synthetase) (Folylpolyglutamate synthetase) (Tetrahydrofolylpolyglutamate synthase)							0.00104076	0.220743	-0.297718	0.334589	-2.38437	0.395042	-0.437205	-0.624147	-0.682206	-0.77594	0.00054856	0.017815	-0.534481	-0.204447	-2.45097	0.647175	0.081726	-0.07344	0.0788551	-0.302275	-0.219197	0.127039	0.290062	-1.19877	-0.0230721	-0.295577	-0.397942	-0.158539	-0.190331	-0.139293	0.826496	0.89891	0.771769	0.230616	0.981593	0.767553
folD,ads,b0529,JW0518	12	12	purine nucleotide biosynthetic process [GO:0006164];histidine biosynthetic process [GO:0000105];tetrahydrofolate interconversion [GO:0035999];methionine biosynthetic process [GO:0009086]	cytosol [GO:0005829]	glycerol-3-phosphate dehydrogenase [NAD(P)+] activity [GO:0047952];glycerol-3-phosphate dehydrogenase [NAD+] activity [GO:0004367];methenyltetrahydrofolate cyclohydrolase activity [GO:0004477];succinate-semialdehyde dehydrogenase [NAD(P)+] activity [GO:0009013];glycerol-3-phosphate dehydrogenase [NADP+] activity [GO:0106257];methylenetetrahydrofolate dehydrogenase (NADP+) activity [GO:0004488];al…		Bifunctional protein FolD [Includes: Methylenetetrahydrofolate dehydrogenase (EC 1.5.1.5); Methenyltetrahydrofolate cyclohydrolase (EC 3.5.4.9)]							0.140369	0.122623	0.392043	0.534175	-0.971376	-0.165017	-0.246482	-1.18151	-0.609666	-0.527156	0.113326	0.00297866	0.0744357	-0.364251	-1.32347	-0.359302	0.0622626	-0.202817	-0.490647	-0.521098	0.158499	0.236327	0.0216537	-0.802749	-0.439035	-0.191142	-0.703142	-0.568175	-0.255045	0.302136	0.874064	0.813179	0.982724	0.42212	0.660636	0.848414
folE,b2153,JW2140	13	14	7,8-dihydroneopterin 3'-triphosphate biosynthetic process [GO:0035998];one-carbon metabolic process [GO:0006730];queuosine biosynthetic process [GO:0008616];tetrahydrofolate biosynthetic process [GO:0046654];tetrahydrobiopterin biosynthetic process [GO:0006729]	protein-containing complex [GO:0032991];cytosol [GO:0005829];cytoplasm [GO:0005737]	identical protein binding [GO:0042802];methylated-DNA-[protein]-cysteine S-methyltransferase activity [GO:0003908];GTP cyclohydrolase I activity [GO:0003934];GTP binding [GO:0005525];zinc ion binding [GO:0008270]		GTP cyclohydrolase 1 (EC 3.5.4.16) (GTP cyclohydrolase I) (GTP-CH-I)							0.179035	0.000232857	-0.333363	0.319314	-1.21512	-0.690332	0.640686	-0.752112	-0.0547079	-1.01309	0.132067	0.00254186	-0.0343008	-0.277615	0.485376	-0.546772	0.0499288	-1.13512	-0.975947	-0.401728	-0.238716	0.118674	0.301216	-0.539004	-0.609032	0.29465	-0.468012	-0.818836	-0.436955	-0.199078	0.811326	0.905533	0.76325	0.589884	0.542504	0.768261
folP,dhpS,b3177,JW3144	14	16	tetrahydrofolate biosynthetic process [GO:0046654];response to drug [GO:0042493];folic acid biosynthetic process [GO:0046656]	cytosol [GO:0005829];cytoplasm [GO:0005737]	metal ion binding [GO:0046872];dihydropteroate synthase activity [GO:0004156]		Dihydropteroate synthase (DHPS) (EC 2.5.1.15) (Dihydropteroate pyrophosphorylase)		BIOPHYSICOCHEMICAL PROPERTIES: pH dependence: Optimum pH is 8.5. {ECO:0000269|PubMed:4304228};					0.00165741	0.000141114	-0.287305	0.598765	-1.2981	2.30225	-0.70848	0.6918	-1.32125	-0.284871	0.00307462	0.0125745	-0.363672	0.757717	-1.11143	2.15119	-0.243938	0.474521	-1.21225	-0.0422445	-0.213495	0.271695	0.429016	-0.609661	0.87661	-0.44412	0.322638	0.710585	-0.39171	-0.590975	0.830941	0.785857	0.667912	0.542086	0.380699	0.656956
folX,b2303,JW2300	14	11	folic acid-containing compound metabolic process [GO:0006760]	cytosol [GO:0005829];cytoplasm [GO:0005737]	dihydroneopterin aldolase activity [GO:0004150];dihydroneopterin triphosphate 2'-epimerase activity [GO:0008719]		Dihydroneopterin triphosphate 2'-epimerase (EC 5.1.99.7) (D-erythro-7,8-dihydroneopterin triphosphate epimerase)							0.000161373	0.00171666	-0.356682	0.146735	-2.38381	0.66692	-0.344824	-0.730547	-2.52565	-0.583139	0.00834682	0.05934	-0.669403	0.0224063	-1.74688	-0.533793	-1.48809	-1.76981	-3.62444	-1.29822	-0.251485	0.0241742	0.219485	-1.16618	0.228666	-0.244992	-0.456204	-0.267387	-1.25034	0.0245428	0.801439	0.980714	0.826273	0.243542	0.819128	0.806463
fpr,mvrA,b3924,JW3895	10	10	phosphoenolpyruvate-dependent sugar phosphotransferase system [GO:0009401];fructose import [GO:0032445];response to drug [GO:0042493];iron-sulfur cluster assembly [GO:0016226];response to superoxide [GO:0000303]	plasma membrane [GO:0005886];cytosol [GO:0005829];cytoplasm [GO:0005737];extrinsic component of plasma membrane [GO:0019897]	FAD binding [GO:0071949];protein-phosphocysteine-sugar phosphotransferase activity [GO:0090563];methylated-DNA-[protein]-cysteine S-methyltransferase activity [GO:0003908];ferredoxin-NADP+ reductase activity [GO:0004324];protein-N(PI)-phosphohistidine-fructose phosphotransferase system transporter activity [GO:0022877];glycerol-3-phosphate dehydrogenase [NAD(P)+] activity [GO:0047952];glycerol-3-…	Cytoplasm	Flavodoxin/ferredoxin--NADP reductase (EC 1.18.1.2) (EC 1.19.1.1) (Ferredoxin (flavodoxin):NADP(+) oxidoreductase) (Ferredoxin--NADP reductase) (FNR) (Flavodoxin--NADP reductase) (FLDR) (Methyl viologen resistance protein A) (dA1)							0.00282708	0.000178864	0.00972869	-0.325354	2.20469	-0.177927	-0.203537	-0.540811	-0.106523	-0.506402	0.00527265	0.0845099	0.0391107	0.226858	2.0455	-0.0121989	-0.181924	-1.02721	0.153652	-0.398441	-0.0508471	-0.23433	-0.239658	1.14573	0.0245531	-0.167626	-0.352309	-0.240858	-0.00305198	-0.0373328	0.959447	0.814728	0.810596	0.251907	0.980411	0.866878
frdA,b4154,JW4115	38	45	bacterial-type flagellum assembly [GO:0044780];bacterial-type flagellum-dependent cell motility [GO:0071973];anaerobic respiration [GO:0009061];cellular response to DNA damage stimulus [GO:0006974];fermentation [GO:0006113]	plasma membrane fumarate reductase complex [GO:0045284];plasma membrane [GO:0005886];cytosol [GO:0005829];membrane [GO:0016020]	FAD binding [GO:0071949];succinate dehydrogenase activity [GO:0000104];electron transfer activity [GO:0009055];fumarate reductase (menaquinone) [GO:0102040];flavin adenine dinucleotide binding [GO:0050660]	Peripheral membrane protein;Cytoplasmic side;Cell inner membrane;Cytoplasm	Fumarate reductase flavoprotein subunit (EC 1.3.5.4) (Quinol-fumarate reductase flavoprotein subunit) (QFR flavoprotein subunit)							0.000108636	0.00540545	0.461273	-3.13788	11.4611	-4.13772	2.5823	4.13438	0.32182	7.09184	0.000135076	0.0584118	2.66644	-0.893904	14.1911	-2.66814	0.519505	0.917577	-2.04415	4.27032	0.196408	-1.7744	-2.02698	5.96704	-0.603665	1.35783	2.20771	0.793706	-1.29396	1.56326	0.844291	0.075997	0.0426642	2.4159e-09	0.546067	0.174517
frdB,b4153,JW4114	11	11	bacterial-type flagellum assembly [GO:0044780];bacterial-type flagellum-dependent cell motility [GO:0071973];anaerobic respiration [GO:0009061];tricarboxylic acid cycle [GO:0006099];fermentation [GO:0006113]	plasma membrane fumarate reductase complex [GO:0045284];cytosol [GO:0005829];membrane [GO:0016020]	2 iron, 2 sulfur cluster binding [GO:0051537];metal ion binding [GO:0046872];electron transfer activity [GO:0009055];fumarate reductase (menaquinone) [GO:0102040];iron-sulfur cluster binding [GO:0051536];3 iron, 4 sulfur cluster binding [GO:0051538];4 iron, 4 sulfur cluster binding [GO:0051539]	Peripheral membrane protein;Cytoplasmic side;Cell inner membrane;Cytoplasm	Fumarate reductase iron-sulfur subunit (EC 1.3.5.4) (Quinol-fumarate reductase iron-sulfur subunit) (QFR iron-sulfur subunit)							0.000536717	0.00167858	0.938262	-2.49687	10.9161	-3.633	1.25813	1.4587	4.43017	3.03366	0.000214243	0.0830608	1.59057	-1.76509	12.5155	-3.01607	3.33872	2.06017	5.76619	2.36581	0.457595	-1.4234	-1.93717	5.40744	-0.678286	0.632748	0.742575	0.053653	1.68075	0.806234	0.647244	0.15462	0.0527245	6.39314e-08	0.49759	0.526899
frdC,b4152,JW4113	5	5	fermentation [GO:0006113];anaerobic respiration [GO:0009061];bacterial-type flagellum assembly [GO:0044780];bacterial-type flagellum-dependent cell motility [GO:0071973]	plasma membrane [GO:0005886];plasma membrane fumarate reductase complex [GO:0045284];integral component of membrane [GO:0016021]	fumarate reductase (menaquinone) [GO:0102040];succinate dehydrogenase activity [GO:0000104]	Multi-pass membrane protein;Cell inner membrane	Fumarate reductase subunit C (Fumarate reductase 15 kDa hydrophobic protein) (Quinol-fumarate reductase subunit C) (QFR subunit C)						TRANSMEM 22..49; /note="Helical"; /evidence="ECO:0000269|PubMed:10373108"; TRANSMEM 66..90; /note="Helical"; /evidence="ECO:0000269|PubMed:10373108"; TRANSMEM 105..128; /note="Helical"; /evidence="ECO:0000269|PubMed:10373108"	0.00243455	0.0042453	0.707124	-1.59607	9.99325	-2.78224	1.32427	2.09105	0.965632	3.6769	0.00343126	0.111963	2.13064	-0.752868	11.4873	-1.67085	1.55321	3.0498	3.07684	2.48638	0.33103	-0.930144	-1.31735	5.02868	-0.70569	0.668962	1.08883	0.363695	-0.252555	0.812202	0.740622	0.352296	0.187722	4.93867e-07	0.480381	0.503519
frdD,b4151,JW4112	3	3	anaerobic respiration [GO:0009061];fumarate metabolic process [GO:0006106];bacterial-type flagellum assembly [GO:0044780];fermentation [GO:0006113]	plasma membrane [GO:0005886];plasma membrane fumarate reductase complex [GO:0045284];integral component of plasma membrane [GO:0005887]	fumarate reductase (menaquinone) [GO:0102040];succinate dehydrogenase activity [GO:0000104]	Multi-pass membrane protein;Cell inner membrane	Fumarate reductase subunit D (Fumarate reductase 13 kDa hydrophobic protein) (Quinol-fumarate reductase subunit D) (QFR subunit D)						TRANSMEM 9..35; /note="Helical"; /evidence="ECO:0000269|PubMed:10373108"; TRANSMEM 61..89; /note="Helical"; /evidence="ECO:0000269|PubMed:10373108"; TRANSMEM 97..115; /note="Helical"; /evidence="ECO:0000269|PubMed:10373108"	0.0446754	0.189691	1.59592	-0.593493	9.02832	-0.877402	1.29467	0.529225	5.5035	-0.254371	0.00272772	0.00888039	2.17347	-0.18021	9.47422	-0.957479	1.18792	-0.772745	6.81611	1.13257	0.81771	-0.381157	-1.25504	4.01363	-0.211636	0.652754	0.233616	-0.475312	2.24848	-0.485252	0.413523	0.703087	0.209464	5.9793e-05	0.832391	0.513915
fre,fadI,flrD,fsrC,ubiB,b3844,JW3820	14	13	response to nitric oxide [GO:0071731];nitric oxide catabolic process [GO:0046210];ubiquinone biosynthetic process [GO:0006744];ion transport [GO:0006811];fatty acid beta-oxidation, unsaturated, even number [GO:0033542];response to oxidative stress [GO:0006979];regulation of ubiquinone biosynthetic process [GO:0010795];fatty acid beta-oxidation [GO:0006635];iron ion homeostasis [GO:0055072];protei…	plasma membrane [GO:0005886];cytosol [GO:0005829];integral component of membrane [GO:0016021];protein-containing complex [GO:0032991];cytoplasm [GO:0005737]	acetyl-CoA C-acyltransferase activity [GO:0003988];nitric oxide reductase activity [GO:0016966];glycerol-3-phosphate dehydrogenase [NAD+] activity [GO:0004367];oxidoreductase activity, acting on other nitrogenous compounds as donors [GO:0016661];aldehyde dehydrogenase [NAD(P)+] activity [GO:0004030];alcohol dehydrogenase [NAD(P)+] activity [GO:0018455];riboflavin reductase (NADPH) activity [GO:00…	Multi-pass membrane protein;Cell inner membrane;Cytoplasm	NAD(P)H-flavin reductase (EC 1.5.1.41) (FMN reductase) (Ferrisiderophore reductase C) (NAD(P)H:flavin oxidoreductase) (Riboflavin reductase [NAD(P)H])							0.00815692	0.0722222	0.00108392	0.703426	-0.477781	0.893743	-1.03832	-1.86399	-0.750126	-1.35666	0.315022	0.0311716	-0.452661	-0.965338	0.492269	-0.661987	0.0678759	-0.0273543	0.187706	-0.0415596	-0.0555807	0.329005	0.328411	-0.318389	0.0480385	-0.624733	-1.07685	-0.508291	0.101633	0.221627	0.955676	0.742152	0.742601	0.75019	0.961686	0.532146
frmA,adhC,b0356,JW0347	16	14	formaldehyde catabolic process [GO:0046294];ethanol oxidation [GO:0006069]	cytosol [GO:0005829];cytoplasm [GO:0005737]	identical protein binding [GO:0042802];methylated-DNA-[protein]-cysteine S-methyltransferase activity [GO:0003908];S-(hydroxymethyl)glutathione dehydrogenase NADP activity [GO:0106321];glycerol-3-phosphate dehydrogenase [NAD(P)+] activity [GO:0047952];S-(hydroxymethyl)glutathione dehydrogenase NAD activity [GO:0106322];glycerol-3-phosphate dehydrogenase [NAD+] activity [GO:0004367];succinate-semi…	Cytoplasm	S-(hydroxymethyl)glutathione dehydrogenase (EC 1.1.1.284) (Alcohol dehydrogenase class-3) (EC 1.1.1.1) (Alcohol dehydrogenase class-III) (Glutathione-dependent formaldehyde dehydrogenase) (FALDH) (FDH) (GSH-FDH) (EC 1.1.1.-)							0.181072	0.000180247	-0.638296	-0.33788	-0.759868	0.823334	-1.1038	0.138823	-2.71842	0.839675	0.0217692	0.0439104	-0.261388	0.0368879	-1.74808	0.451732	-0.832472	-1.07257	-1.4849	0.0378322	-0.40569	-0.241189	0.108326	-0.122744	0.579678	-0.660588	0.0198417	0.624256	-0.940302	0.327595	0.684971	0.809408	0.913737	0.90231	0.562132	0.508876
frmB,yaiM,b0355,JW0346	8	11	formaldehyde catabolic process [GO:0046294];formaldehyde metabolic process [GO:0046292]	cytosol [GO:0005829]	S-formylglutathione hydrolase activity [GO:0018738];carboxylic ester hydrolase activity [GO:0052689]		S-formylglutathione hydrolase FrmB (FGH) (EC 3.1.2.12)							0.468646	0.503906	-0.772273	-0.407024	-3.10373	-0.212454	0.193779	0.113478	0.374836	0.413582	0.00405546	0.0457537	-0.752614	-0.0528003	-2.09848	1.7178	0.101991	-0.229421	0.26	-0.627735	-0.479052	-0.27905	0.143828	-1.33282	0.0503674	0.0499346	0.00596349	-0.100145	0.0429681	0.108155	0.631901	0.780206	0.885637	0.18259	0.95983	0.960175
frmR,yaiN,b0357,JW0348	6		negative regulation of transcription, DNA-templated [GO:0045892]	cytoplasm [GO:0005737]	metal ion binding [GO:0046872];DNA binding [GO:0003677]	Cytoplasm	Transcriptional repressor FrmR							0.00144575	0.000225389	0.223806	0.605882	0.672915	1.91992	0.232416	2.17886	-0.225672	4.46271											0.0663765	0.275592	0.153041	0.189747	0.663359	0.071091	1.13691	1.00965	-0.307012	1.19441	0.947078	0.782862	0.878366	0.849508	0.507101	0.943325
frr,rrf,b0172,JW0167	29	28	translation [GO:0006412];cytoplasmic translational termination [GO:0002184]	cytosol [GO:0005829];cytoplasm [GO:0005737]	ribosomal large subunit binding [GO:0043023]	Cytoplasm	Ribosome-recycling factor (RRF) (Ribosome-releasing factor)							0.000921088	0.000204681	0.138322	1.7151	-1.55649	4.58002	-0.440077	-0.528196	-0.494609	-2.25271	0.000133944	0.000114851	-0.312603	2.33927	-2.66938	3.01642	-0.584535	-1.15642	0.3601	-1.22912	0.0195673	0.882971	0.807229	-0.984211	1.51259	-0.297149	-0.345402	-0.104426	-0.0860348	-1.00048	0.984389	0.377252	0.419534	0.325012	0.130384	0.766352
frsA,yafA,b0239,JW0229	24	22	regulation of carbohydrate catabolic process [GO:0043470]		methyl indole-3-acetate esterase activity [GO:0080030];hydrolase activity [GO:0016787]		Esterase FrsA (EC 3.1.1.1) (Fermentation/respiration switch protein)							0.0627597	0.00140103	-0.0135529	0.22889	1.12136	0.594833	1.26984	0.755153	3.75674	1.40043	0.523881	0.203662	-0.459045	-0.393796	-0.506347	0.175379	0.55391	-0.542563	-0.242154	-0.320379	-0.0635955	0.0691602	0.0765814	0.565278	0.144208	0.63916	0.357329	-0.338005	1.30559	0.297164	0.949292	0.944862	0.938957	0.571885	0.885337	0.522719
fruA,ptsF,b2167,JW2154	17	21	phosphoenolpyruvate-dependent sugar phosphotransferase system [GO:0009401]	plasma membrane [GO:0005886];integral component of membrane [GO:0016021]	protein-phosphocysteine-sugar phosphotransferase activity [GO:0090563];methylated-DNA-[protein]-cysteine S-methyltransferase activity [GO:0003908];protein-phosphocysteine-D-fructose-phosphotransferase system transporter activity [GO:0090582];protein-N(PI)-phosphohistidine-fructose phosphotransferase system transporter activity [GO:0022877];carbohydrate:proton symporter activity [GO:0005351];kinas…	Multi-pass membrane protein;Cell inner membrane	PTS system fructose-specific EIIB'BC component (EIIB'BC-Fru) [Includes: PTS system fructose-specific EIIB component (EC 2.7.1.202) (EIII-Fru) (Fructose-specific phosphotransferase enzyme IIB component); PTS system fructose-specific EIIC component (Fructose permease IIC component)]						TRANSMEM 236..256; /note="Helical"; /evidence="ECO:0000255|PROSITE-ProRule:PRU00427"; TRANSMEM 274..294; /note="Helical"; /evidence="ECO:0000255|PROSITE-ProRule:PRU00427"; TRANSMEM 304..324; /note="Helical"; /evidence="ECO:0000255|PROSITE-ProRule:PRU00427"; TRANSMEM 349..369; /note="Helical"; /evidence="ECO:0000255|PROSITE-ProRule:PRU00427"; TRANSMEM 382..402; /note="Helical"; /evidence="ECO:0000…	0.00226605	0.000269641	-1.349	-1.37025	-4.14432	-1.9126	-2.6409	-2.74863	-4.9129	-2.10332	0.000160045	0.0359851	-2.64282	-0.520487	-6.44253	-2.74099	-2.5135	-0.881377	-3.72215	1.64412	-0.794854	-0.80649	-0.0678107	-1.58682	-0.353151	-1.50227	-1.56126	-0.115166	-1.30026	0.297186	0.426698	0.41996	0.945936	0.112553	0.723975	0.133028
tnaA,ind,b3708,JW3686	44	41	tryptophan catabolic process [GO:0006569]	cytosol [GO:0005829];cell pole [GO:0060187];protein-containing complex [GO:0032991];membrane [GO:0016020]	potassium ion binding [GO:0030955];identical protein binding [GO:0042802];methylated-DNA-[protein]-cysteine S-methyltransferase activity [GO:0003908];tryptophanase activity [GO:0009034];pyridoxal phosphate binding [GO:0030170];L-cysteine desulfhydrase activity [GO:0080146]	Cytoplasm	Tryptophanase (EC 4.1.99.1) (L-tryptophan indole-lyase) (TNase)							0.00132793	0.00164328	-0.923432	-5.96015	14.4329	-6.17947	2.1932	12.8023	-1.15994	8.20092	0.189556	0.000945184	1.16443	-3.74519	18.539	-4.42273	-0.92656	6.81123	-5.06891	6.98008	-0.561823	-3.31981	-2.81416	8.35259	-0.176268	1.14477	6.95407	5.75312	-1.89227	-2.57579	0.574236	0.000900797	0.00489052	6.67822e-17	0.860083	0.252305
fruK,fpk,b2168,JW2155	18	22	fructose catabolic process [GO:0006001]	cytosol [GO:0005829]	1-phosphofructokinase activity [GO:0008662];ATP binding [GO:0005524];phosphofructokinase activity [GO:0008443]		1-phosphofructokinase (EC 2.7.1.56) (Fructose 1-phosphate kinase) (Fru1PK)		BIOPHYSICOCHEMICAL PROPERTIES: pH dependence: Optimum pH is 7.8 in 50 mM Tris-HC1 and 8.5 in 50 mM NH(4)HCO(3). {ECO:0000269|Ref.6};					0.000587607	0.560525	-0.725324	-0.977855	-5.75246	-0.364895	-1.92966	-2.32706	-1.49694	-2.06207	0.00124677	0.18483	-2.314	0.585462	-7.66164	-0.902587	-0.890238	-0.743189	0.211398	1.40883	-0.453344	-0.591624	-0.194454	-2.80891	0.279468	-1.11281	-1.33042	-0.273784	0.180768	0.0889283	0.650301	0.554102	0.84582	0.00497093	0.779886	0.265791
ftnA,ftn,gen-165,rsgA,b1905,JW1893	12	11	intracellular sequestering of iron ion [GO:0006880];ribosomal small subunit biogenesis [GO:0042274];iron ion transport [GO:0006826];response to oxidative stress [GO:0006979];cellular response to DNA damage stimulus [GO:0006974];cellular response to iron ion [GO:0071281]	cytosol [GO:0005829];cytoplasm [GO:0005737]	ferrous iron binding [GO:0008198];identical protein binding [GO:0042802];metal ion binding [GO:0046872];methylated-DNA-[protein]-cysteine S-methyltransferase activity [GO:0003908];GDP binding [GO:0019003];GTPase activity [GO:0003924];guanosine tetraphosphate binding [GO:0097216];rRNA binding [GO:0019843];GTP binding [GO:0005525];ferroxidase activity [GO:0004322];ferric iron binding [GO:0008199]	Cytoplasm	Bacterial non-heme ferritin (EC 1.16.3.2) (Ferritin-1)							0.0124407	0.00487783	1.34779	0.493394	9.27025	3.81476	0.0541728	1.77877	0.203856	0.0308278	0.0443499	0.00716377	-0.632135	-0.50814	-1.57547	-0.809162	0.179978	1.07345	0.387998	0.917739	0.681844	0.213996	-0.524022	4.28197	1.76252	-0.0265106	0.917834	0.888171	0.0257888	-1.0133	0.495338	0.83055	0.600263	1.85246e-05	0.0779812	0.97885
ftsA,divA,b0094,JW0092	16	16	cell division [GO:0051301];FtsZ-dependent cytokinesis [GO:0043093]	cytosol [GO:0005829];cell division site [GO:0032153];cytoplasmic side of plasma membrane [GO:0009898]	identical protein binding [GO:0042802];ATP binding [GO:0005524];methylated-DNA-[protein]-cysteine S-methyltransferase activity [GO:0003908]	Peripheral membrane protein;Cytoplasmic side;Cell inner membrane;Cytoplasm	Cell division protein FtsA							0.0335853	0.11984	0.0249547	0.0407529	0.460746	-1.22839	-1.55814	-1.42592	-3.7224	3.48308	0.0183346	0.00760849	0.436034	0.473392	1.02353	-1.07066	-1.39728	-1.61248	-4.1025	5.0202	-0.0425097	-0.033859	-0.0475236	0.182454	-0.751126	-0.909372	-0.836972	0.0162253	-1.24127	2.63188	0.966092	0.97299	0.962096	0.855226	0.452577	0.363154
ftsH,hflB,mrsC,std,tolZ,b3178,JW3145	40	44	mRNA catabolic process [GO:0006402];protein catabolic process [GO:0030163];proteolysis [GO:0006508];defense response to virus [GO:0051607]	membrane protein complex [GO:0098796];plasma membrane [GO:0005886];cytoplasm [GO:0005737];integral component of plasma membrane [GO:0005887]	endoribonuclease activity [GO:0004521];ATP-dependent peptidase activity [GO:0004176];metalloendopeptidase activity [GO:0004222];ATP binding [GO:0005524];zinc ion binding [GO:0008270]	Cytoplasm;Multi-pass membrane protein;Cell inner membrane	ATP-dependent zinc metalloprotease FtsH (EC 3.4.24.-) (Cell division protease FtsH)						TRANSMEM 5..25; /note="Helical"; /evidence="ECO:0000305"; TRANSMEM 99..119; /note="Helical"; /evidence="ECO:0000305"	0.0499185	0.0783547	-0.427117	1.23626	0.864279	1.38503	-1.45983	-0.875433	-8.66901	-0.221886	0.000112329	0.135028	-0.717785	-0.615617	-0.979371	-1.49767	-2.45471	-1.48991	-5.77545	-1.28039	-0.290053	0.620769	0.854648	0.650963	0.0252918	-0.855544	-0.53554	0.26383	-4.00374	0.301692	0.771776	0.534751	0.392746	0.515071	0.979822	0.39225
ftsK,b0890,JW0873	28	28	response to salt stress [GO:0009651];response to osmotic stress [GO:0006970];chromosome segregation [GO:0007059];septum digestion after cytokinesis [GO:0000920];cellular response to antibiotic [GO:0071236];cell cycle [GO:0007049];positive regulation of catalytic activity [GO:0043085];cell division [GO:0051301];positive regulation of transcription, DNA-templated [GO:0045893]	plasma membrane [GO:0005886];membrane [GO:0016020];integral component of plasma membrane [GO:0005887]	identical protein binding [GO:0042802];sequence-specific DNA binding [GO:0043565];methylated-DNA-[protein]-cysteine S-methyltransferase activity [GO:0003908];double-stranded DNA helicase activity [GO:0036121];DNA translocase activity [GO:0015616];ATP binding [GO:0005524];DNA binding [GO:0003677]	Multi-pass membrane protein;Cell inner membrane	DNA translocase FtsK						TRANSMEM 25..44; /note="Helical"; /evidence="ECO:0000303|PubMed:25002583"; TRANSMEM 75..98; /note="Helical"; /evidence="ECO:0000303|PubMed:25002583"; TRANSMEM 116..132; /note="Helical"; /evidence="ECO:0000303|PubMed:25002583"; TRANSMEM 163..179; /note="Helical"; /evidence="ECO:0000303|PubMed:25002583"	0.000365482	0.000793692	-0.396255	-0.289062	-2.89666	-2.56004	-0.243317	-0.211262	-1.37792	0.0899868	0.000124546	0.159911	-0.704232	-1.65483	-2.06175	-2.68007	-0.00607704	0.311562	-1.14371	0.525438	-0.273154	-0.214457	0.00252191	-1.42533	-1.2997	-0.189409	-0.171856	-0.0386217	-0.677458	0.108782	0.784735	0.83019	0.997988	0.154061	0.193702	0.849773
ftsN,msgA,b3933,JW3904	19	20	division septum assembly [GO:0000917];cell division [GO:0051301];FtsZ-dependent cytokinesis [GO:0043093]	plasma membrane [GO:0005886];division septum [GO:0000935];cell septum [GO:0030428];integral component of plasma membrane [GO:0005887]	peptidoglycan binding [GO:0042834]	Single-pass type II membrane protein;Cell inner membrane	Cell division protein FtsN						TRANSMEM 34..54; /note="Helical"; /evidence="ECO:0000255|HAMAP-Rule:MF_02039"	0.00420415	0.0112737	-0.0785399	1.25511	-0.962406	2.12732	-0.0708518	1.11005	-0.305426	-0.362885	0.00739988	0.0150956	-1.18719	0.0519362	-1.97893	-0.10866	-0.215262	0.167629	0.33613	0.598586	-0.0991808	0.631093	0.674099	-0.540158	0.421425	-0.094971	0.551664	0.590461	-0.184621	-0.86272	0.920995	0.52798	0.500248	0.589088	0.673445	0.924338
ftsP,sufI,b3017,JW2985	17	19	response to ionizing radiation [GO:0010212];FtsZ-dependent cytokinesis [GO:0043093];cell division [GO:0051301];response to oxidative stress [GO:0006979]	outer membrane-bounded periplasmic space [GO:0030288];cell division site [GO:0032153]	oxidoreductase activity [GO:0016491];copper ion binding [GO:0005507]	Periplasm	Cell division protein FtsP			PTM: Exported by the Tat system. The position of the signal peptide cleavage has been experimentally proven. Can also be exported by the Sec system.	SIGNAL 1..27; /note="Tat-type signal"; /evidence="ECO:0000255|HAMAP-Rule:MF_00915, ECO:0000269|PubMed:9298646"			0.409866	0.00853587	-0.0414007	0.858298	-0.668043	0.279209	0.282563	0.170233	0.348841	-0.392862	0.00174317	0.0105662	-0.884235	-0.3687	-2.25562	0.475474	0.416916	-0.0146943	-0.203843	-0.93426	-0.0788443	0.413809	0.436479	-0.399308	-0.373269	0.0985504	0.037041	-0.117684	-0.0198819	-0.364511	0.937156	0.679014	0.66249	0.689666	0.708948	0.921495
ftsX,ftsS,b3462,JW3427	13		cell cycle [GO:0007049];cell division [GO:0051301]	plasma membrane [GO:0005886];Gram-negative-bacterium-type cell wall [GO:0009276];cell division site [GO:0032153];integral component of membrane [GO:0016021]		Multi-pass membrane protein;Cell inner membrane	Cell division protein FtsX						TRANSMEM 75..95; /note="Helical"; /evidence="ECO:0000255"; TRANSMEM 224..244; /note="Helical"; /evidence="ECO:0000255"; TRANSMEM 276..296; /note="Helical"; /evidence="ECO:0000255"; TRANSMEM 323..343; /note="Helical"; /evidence="ECO:0000255"	0.0668046	0.500538	-0.083289	0.400357	-0.0620514	0.349687	0.160346	1.38334	-0.513592	1.07337											-0.101781	0.163052	0.208659	-0.0445451	-0.0839201	0.0316273	0.701308	0.613507	-0.425206	-0.225905	0.91893	0.870478	0.834715	0.96447	0.93312	0.974769
ftsY,b3464,JW3429	34	35	SRP-dependent cotranslational protein targeting to membrane [GO:0006614];protein targeting [GO:0006605]	plasma membrane [GO:0005886];membrane [GO:0016020];cytosol [GO:0005829];extrinsic component of plasma membrane [GO:0019897];intrinsic component of plasma membrane [GO:0031226]	signal recognition particle binding [GO:0005047];GTPase activity [GO:0003924];GTP binding [GO:0005525]	Peripheral membrane protein;Cytoplasmic side;Cell inner membrane;Cytoplasm	Signal recognition particle receptor FtsY (SRP receptor)			PTM: Proteolytically cleaved. The cleavage may regulate function and subcellular location of FtsY. Full-length FtsY is found primarily associated with the membrane, while cleaved protein is predomitly present in the cytoplasm. {ECO:0000269|PubMed:18281057}.				0.0531684	0.00122377	-0.0319474	0.685917	-1.55364	0.629262	-0.257193	-0.973634	-1.34801	-0.623819	0.00499479	0.000959169	0.0340376	0.235364	-1.82029	0.906419	-0.604404	-1.60303	-1.86743	-1.31881	-0.0736679	0.319417	0.336911	-0.889416	-0.0871975	-0.197007	-0.589312	-0.44848	-0.653481	0.135376	0.941275	0.74941	0.736184	0.373779	0.930515	0.843822
ftsZ,sfiB,sulB,b0095,JW0093	31	31	division septum assembly [GO:0000917];protein polymerization [GO:0051258];cell division [GO:0051301];FtsZ-dependent cytokinesis [GO:0043093]	cell division site [GO:0032153];cytoplasm [GO:0005737]	methylated-DNA-[protein]-cysteine S-methyltransferase activity [GO:0003908];identical protein binding [GO:0042802];GTPase activity [GO:0003924];GTP binding [GO:0005525]	Cytoplasm	Cell division protein FtsZ			PTM: (Microbial infection) ADP-ribosylated on Arg-174 and sometimes Arg-338 by Tre1 when infected by S.proteamaculans strain 568. This prevents the formation of Z rings, inhibiting cell division, leading to cell elongation and disadvantaging E.coli over S.proteamaculans during competition for nutrients. In vitro it can be de-ADP-ribosylated by S.proteamaculans Tri1. {ECO:0000269|PubMed:30343895}.				0.0421196	0.00561079	-0.255429	-0.615574	-0.257651	-1.52832	-0.704726	-1.50298	0.631477	-0.346182	0.00057674	0.0259927	0.0259729	-0.352653	-0.133837	-2.44287	-0.181679	-0.743523	-0.942037	2.15072	-0.196041	-0.393248	-0.253381	-0.057391	-0.555969	-0.442065	-0.879167	-0.493276	0.675498	0.577257	0.844578	0.694136	0.799974	0.954234	0.578232	0.658442
fucI,b2802,JW2773	22	27	D-arabinose catabolic process [GO:0019571];L-fucose catabolic process [GO:0042355]	cytosol [GO:0005829]	identical protein binding [GO:0042802];methylated-DNA-[protein]-cysteine S-methyltransferase activity [GO:0003908];L-fucose isomerase activity [GO:0008736];manganese ion binding [GO:0030145];arabinose isomerase activity [GO:0008790]	Cytoplasm	L-fucose isomerase (FucIase) (EC 5.3.1.25) (6-deoxy-L-galactose isomerase) (D-arabinose isomerase) (EC 5.3.1.3)							0.000330902	0.000244626	-0.16905	-2.48994	5.3344	-2.43082	2.82344	2.6015	7.41858	2.41745	0.274027	0.00257391	1.02626	-0.237334	5.49915	-0.589952	2.97471	0.0414235	5.23286	-0.482562	-0.148742	-1.41961	-1.32704	2.95738	-0.0237985	1.48987	1.36834	-0.177706	2.46001	-0.156955	0.881758	0.155722	0.184496	0.00310268	0.981013	0.136257
fucO,b2799,JW2770	10	16	rhamnose catabolic process [GO:0019301];L-fucose catabolic process [GO:0042355];glycol catabolic process [GO:0042846];propanediol metabolic process [GO:0051143]	cytosol [GO:0005829]	ferrous iron binding [GO:0008198];lactaldehyde reductase activity [GO:0008912];R-lactaldehyde reductase activity [GO:0052660];S-lactaldehyde reductase activity [GO:0052661];alcohol dehydrogenase (NAD+) activity [GO:0004022];nucleotide binding [GO:0000166];glycerol-3-phosphate dehydrogenase [NAD+] activity [GO:0004367];glycerol dehydrogenase [NAD+] activity [GO:0008888]		Lactaldehyde reductase (EC 1.1.1.77) (Propanediol oxidoreductase)							0.00594145	0.0958075	0.269454	-1.95291	8.73285	-0.949714	0.380624	1.1269	1.66219	1.92717	0.0501541	0.1183	1.1571	-0.278112	14.2568	-0.92397	1.38282	3.33995	1.06943	3.43726	0.091372	-1.12554	-1.27309	4.57817	0.49315	0.152246	0.560887	0.352467	0.645581	0.382035	0.927197	0.260361	0.202988	4.69053e-06	0.621906	0.878993
fucU,b2804,JW2775	5	6	L-fucose metabolic process [GO:0042354];fucose metabolic process [GO:0006004];fucosylation [GO:0036065]	cytoplasm [GO:0005737]	D-ribose pyranase activity [GO:0062193];fucose binding [GO:0042806];racemase and epimerase activity, acting on carbohydrates and derivatives [GO:0016857];L-fucose mutarotase activity [GO:0036373]	Cytoplasm	L-fucose mutarotase (EC 5.1.3.29) (D-ribose pyranase) (EC 5.4.99.62) (Fucose 1-epimerase) (Type-2 mutarotase)							0.0022941	0.0341209	0.778716	-0.300918	5.62235	2.2436	-1.27008	1.69175	3.52888	-0.164118	0.504017	0.0609174	-0.558944	-0.141608	4.99796	-0.0289692	0.583478	2.64013	4.41451	2.79446	0.370231	-0.22095	-0.647355	2.59608	1.33714	-0.751637	0.870189	1.56565	2.57161	-1.0724	0.71121	0.825132	0.517402	0.00942941	0.181177	0.452269
fumA,b1612,JW1604	29	30	tricarboxylic acid cycle [GO:0006099]	cytosol [GO:0005829]	identical protein binding [GO:0042802];fumarate hydratase activity [GO:0004333];oxaloacetate tautomerase activity [GO:0050163];methylated-DNA-[protein]-cysteine S-methyltransferase activity [GO:0003908];metal ion binding [GO:0046872];4 iron, 4 sulfur cluster binding [GO:0051539]		Fumarate hydratase class I, aerobic (EC 4.2.1.2) (Fumarase A) (Oxaloacetate keto--enol-isomerase) (OAAKE isomerase) (Oxaloacetate tautomerase) (EC 5.3.2.2)							0.00964683	0.127983	0.98181	-1.73947	5.44931	-1.36172	-0.889679	-0.624959	-1.83075	0.622441	0.000736929	0.623099	1.53869	-0.0740333	8.81814	-1.3888	-0.534471	-0.0738233	-0.819365	2.18661	0.481441	-1.00866	-1.54628	2.39012	0.150671	-0.543341	-0.398386	0.0887801	-0.571479	0.626872	0.630203	0.313136	0.122038	0.0168428	0.880235	0.586895
fumB,b4122,JW4083	22	31	tricarboxylic acid cycle [GO:0006099];cellular response to DNA damage stimulus [GO:0006974]	cytosol [GO:0005829]	metal ion binding [GO:0046872];D(-)-tartrate dehydratase activity [GO:0047808];fumarate hydratase activity [GO:0004333];4 iron, 4 sulfur cluster binding [GO:0051539]		Fumarate hydratase class I, anaerobic (EC 4.2.1.2) (D-tartrate dehydratase) (EC 4.2.1.81) (Fumarase B)							0.000500527	0.00132081	1.80313	-2.50853	11.2079	-3.18669	2.33763	4.8155	-0.125451	6.03741	0.00968205	0.0330499	3.13951	-1.32343	14.113	-3.02134	0.361876	1.74061	3.03791	5.25974	0.931175	-1.42978	-2.41713	5.09366	-0.427518	1.22386	2.58067	1.30065	-1.4049	0.612916	0.351763	0.152779	0.0156433	3.51208e-07	0.669002	0.221007
fumC,b1611,JW1603	14	21	tricarboxylic acid cycle [GO:0006099];fumarate metabolic process [GO:0006106];malate metabolic process [GO:0006108];response to oxidative stress [GO:0006979]	tricarboxylic acid cycle enzyme complex [GO:0045239]	identical protein binding [GO:0042802];fumarate hydratase activity [GO:0004333];methylated-DNA-[protein]-cysteine S-methyltransferase activity [GO:0003908]	Cytoplasm	Fumarate hydratase class II (Fumarase C) (EC 4.2.1.2) (Aerobic fumarase) (Iron-independent fumarase)	BIOPHYSICOCHEMICAL PROPERTIES: Temperature dependence: Thermostable. {ECO:0000269|PubMed:3282546};	BIOPHYSICOCHEMICAL PROPERTIES: pH dependence: Optimum pH is 8. {ECO:0000269|PubMed:1917897};					0.00708337	0.00390761	0.415495	0.862304	3.75136	1.44293	-1.89264	-3.12356	-1.82363	-2.62175	0.320693	0.334755	0.150751	0.445781	8.93516	0.557962	-0.605393	-0.687139	-0.131018	-0.835107	0.171341	0.416002	0.188487	1.77046	0.261763	-1.09254	-1.76656	-0.730197	-0.0183872	0.218608	0.863956	0.677408	0.850495	0.0766499	0.793504	0.274597
fur,b0683,JW0669	10	10	negative regulation of transcription, DNA-templated [GO:0045892];positive regulation of transcription, DNA-templated [GO:0045893];regulation of secondary metabolite biosynthetic process [GO:1900376];negative regulation of siderophore biosynthetic process [GO:1900705]	cytosol [GO:0005829];protein-DNA complex [GO:0032993]	sequence-specific DNA binding [GO:0043565];DNA-binding transcription activator activity [GO:0001216];DNA-binding transcription repressor activity [GO:0001217];transcription cis-regulatory region binding [GO:0000976];DNA-binding transcription factor activity [GO:0003700];zinc ion binding [GO:0008270]	Cytoplasm	Ferric uptake regulation protein (Ferric uptake regulator)							0.000679031	0.0206441	1.66938	2.45683	-1.4713	3.12907	-0.693175	-0.140821	1.32397	0.531815	0.00459097	0.624321	-0.0415679	0.409352	-2.07385	0.870852	1.00191	0.325997	0.688794	0.568259	0.85794	1.28913	0.375011	-1.77593	0.31193	-0.43574	-0.133284	0.246281	1.04837	0.312145	0.390926	0.197354	0.707652	0.0757436	0.755094	0.663026
fusA,far,fus,b3340,JW3302	72	73	ribosome disassembly [GO:0032790]	cytosol [GO:0005829];cytoplasm [GO:0005737]	translation elongation factor activity [GO:0003746];GTPase activity [GO:0003924];GTP binding [GO:0005525]	Cytoplasm	Elongation factor G (EF-G)							0.603916	0.0359499	-0.462586	0.135778	-3.72629	0.28122	0.0721084	-0.46713	-0.303144	-0.104475	0.0949623	0.102528	-0.00477748	-0.231641	-4.29015	0.207872	-0.471816	-1.03359	-1.22156	-0.674139	-0.309475	0.0181745	0.271475	-1.8433	0.0234664	-0.0166895	-0.311963	-0.351448	-0.261653	0.142407	0.75696	0.9855	0.786025	0.0652854	0.981278	0.986684
fxsA,yjeG,b4140,JW4100	3	4		plasma membrane [GO:0005886];intrinsic component of plasma membrane [GO:0031226];integral component of membrane [GO:0016021]		Multi-pass membrane protein;Cell inner membrane	UPF0716 protein FxsA (Suppressor of F exclusion of phage T7)						TRANSMEM 17..37; /note="Helical"; /evidence="ECO:0000255"; TRANSMEM 79..99; /note="Helical"; /evidence="ECO:0000255"	0.135537	0.26842	-0.652764	-0.116839	-0.163413	-0.616503	0.794592	-0.317819	1.19165	-0.566795	0.0221265	0.00198426	0.154133	-0.152614	-0.258198	-0.129349	-1.01415	-1.1254	-0.302552	-1.57211	-0.413612	-0.120153	0.237285	0.211782	-0.329778	0.378925	-0.230204	-0.665303	0.161243	-0.192507	0.679158	0.904362	0.812436	0.832277	0.741568	0.704744
gabD,b2661,JW2636	25	16	nitrogen compound metabolic process [GO:0006807];gamma-aminobutyric acid catabolic process [GO:0009450];protein homotetramerization [GO:0051289]		NADP binding [GO:0050661];glycerol-3-phosphate dehydrogenase [NAD(P)+] activity [GO:0047952];glycerol-3-phosphate dehydrogenase [NAD+] activity [GO:0004367];succinate-semialdehyde dehydrogenase (NAD+) activity [GO:0004777];succinate-semialdehyde dehydrogenase (NADP+) activity [GO:0036243];glycerol-3-phosphate dehydrogenase [NADP+] activity [GO:0106257];aldehyde dehydrogenase [NAD(P)+] activity [G…		Succinate-semialdehyde dehydrogenase [NADP(+)] GabD (SSDH) (EC 1.2.1.79) (Glutarate-semialdehyde dehydrogenase) (EC 1.2.1.-)							0.0199104	0.00210477	-0.610647	-1.07094	13.0593	-1.79621	-1.00641	-0.90247	0.265683	0.865225	0.0080806	0.383495	-0.126733	-0.578437	8.13489	-0.514666	0.138049	-0.319532	1.7763	0.917187	-0.39055	-0.642595	-0.308219	7.42914	-0.453315	-0.607258	-0.550345	0.00073916	0.640391	0.911772	0.69613	0.520487	0.757915	1.09304e-13	0.650322	0.54368
gabT,b2662,JW2637	25	16	arginine biosynthetic process via ornithine [GO:0042450];gamma-aminobutyric acid catabolic process [GO:0009450]	cytosol [GO:0005829]	4-aminobutyrate transaminase activity [GO:0003867];N2-acetyl-L-ornithine:2-oxoglutarate 5-aminotransferase activity [GO:0003992];4-aminobutyrate:2-oxoglutarate transaminase activity [GO:0034386];5-aminovalerate transaminase activity [GO:0047589];pyridoxal phosphate binding [GO:0030170]		4-aminobutyrate aminotransferase GabT (EC 2.6.1.19) (5-aminovalerate transaminase) (EC 2.6.1.48) (GABA aminotransferase) (GABA-AT) (Gamma-amino-N-butyrate transaminase) (GABA transaminase) (Glutamate:succinic semialdehyde transaminase) (L-AIBAT)							0.00060844	0.00106073	-1.31589	-1.84165	12.12	-2.47569	2.78182	2.73287	8.4713	4.07901	0.440715	0.0137759	0.492232	-0.364664	6.93476	-0.482009	-0.399438	-0.673055	6.92449	-0.149016	-0.776725	-1.06461	-0.344064	7.30097	-0.403364	1.46708	1.44028	-0.0829752	3.05925	0.680939	0.437321	0.287051	0.730798	2.85706e-13	0.68668	0.142354
gadA,gadS,b3517,JW3485	4		glutamate catabolic process [GO:0006538];intracellular pH elevation [GO:0051454]	cytosol [GO:0005829];membrane [GO:0016020]	pyridoxal phosphate binding [GO:0030170];glutamate decarboxylase activity [GO:0004351]		Glutamate decarboxylase alpha (GAD-alpha) (EC 4.1.1.15)							0.779879	0.0119169	-2.89933	-2.88003	13.0511	-5.02983	3.0904	4.4908	7.16437	6.75201											-1.64378	-1.63321	-0.0456052	8.67791	-1.23335	1.63605	2.40288	0.710649	2.17463	1.18201	0.100222	0.102425	0.963625	4.03116e-18	0.217445	0.101828
gadB,b1493,JW1488	4	3	glutamate catabolic process [GO:0006538];intracellular pH elevation [GO:0051454]	cytosol [GO:0005829];membrane [GO:0016020]	pyridoxal phosphate binding [GO:0030170];glutamate decarboxylase activity [GO:0004351]	Membrane;Cytoplasm	Glutamate decarboxylase beta (GAD-beta) (EC 4.1.1.15)							0.00105808	0.0084813	0.349193	0.646429	9.89551	-0.780171	-2.23056	-0.87785	10.5041	-0.961419	0.000602415	0.0144114	0.521247	-2.27286	16.3756	-2.43578	-0.873822	0.701274	5.09789	2.47086	0.135035	0.297794	0.106585	5.17115	-0.837345	-1.27758	-0.536864	0.684537	6.91703	-0.101935	0.892584	0.76586	0.915118	2.32654e-07	0.402398	0.201399
gadC,acsA,xasA,b1492,JW1487	10	8	intracellular pH elevation [GO:0051454];amino acid transport [GO:0006865]	plasma membrane [GO:0005886];integral component of membrane [GO:0016021]	antiporter activity [GO:0015297]	Multi-pass membrane protein;Cell inner membrane	Glutamate/gamma-aminobutyrate antiporter (Glu/GABA antiporter) (Extreme acid sensitivity protein)		BIOPHYSICOCHEMICAL PROPERTIES: pH dependence: Inactive at pH 6.5 or above. {ECO:0000269|PubMed:22407317};				TRANSMEM 14..36; /note="Helical"; /evidence="ECO:0000269|PubMed:22407317"; TRANSMEM 41..64; /note="Helical"; /evidence="ECO:0000269|PubMed:22407317"; TRANSMEM 86..112; /note="Helical"; /evidence="ECO:0000269|PubMed:22407317"; TRANSMEM 127..147; /note="Helical"; /evidence="ECO:0000269|PubMed:22407317"; TRANSMEM 152..180; /note="Helical"; /evidence="ECO:0000269|PubMed:22407317"; TRANSMEM 202..225; …	0.000811634	0.0189431	-1.15204	-2.27656	15.2686	-4.20075	-2.00661	2.27394	-3.01741	4.20394	0.00909269	0.638018	1.03779	0.135542	14.9438	-0.840965	-0.272934	-1.75301	0.654434	1.04657	-0.687006	-1.30276	-0.671929	8.93538	-1.10981	-1.15494	1.18898	2.28775	-0.609667	1.00065	0.492079	0.192656	0.501629	4.05765e-19	0.267079	0.248114
galE,galD,b0759,JW0742	14	19	colanic acid biosynthetic process [GO:0009242];galactose metabolic process [GO:0006012];carbohydrate metabolic process [GO:0005975];galactose catabolic process via UDP-galactose [GO:0033499]	cytosol [GO:0005829];cytoplasm [GO:0005737]	identical protein binding [GO:0042802];methylated-DNA-[protein]-cysteine S-methyltransferase activity [GO:0003908];UDP-glucose 4-epimerase activity [GO:0003978];NAD+ binding [GO:0070403];glycerol-3-phosphate dehydrogenase [NAD+] activity [GO:0004367];glycerol dehydrogenase [NAD+] activity [GO:0008888];racemase and epimerase activity, acting on carbohydrates and derivatives [GO:0016857]		UDP-glucose 4-epimerase (EC 5.1.3.2) (Galactowaldenase) (UDP-galactose 4-epimerase)							0.00365441	0.00010005	-0.245364	-0.834848	2.15516	-0.456943	0.674114	0.51523	-0.054298	0.13109	0.192388	0.101937	0.974357	0.273093	1.15935	0.0528186	-0.107436	0.396292	-0.692917	-0.635761	-0.19053	-0.513317	-0.378961	1.25829	0.150757	0.312954	0.225953	-0.143176	-0.455035	-0.26652	0.848894	0.60773	0.704717	0.208286	0.880167	0.754315
galF,wcaN,b2042,JW2027	16	14	lipopolysaccharide biosynthetic process [GO:0009103];UDP-glucose metabolic process [GO:0006011]	cytosol [GO:0005829]	enzyme regulator activity [GO:0030234];UTP:glucose-1-phosphate uridylyltransferase activity [GO:0003983]		UTP--glucose-1-phosphate uridylyltransferase (EC 2.7.7.9) (Alpha-D-glucosyl-1-phosphate uridylyltransferase) (UDP-glucose pyrophosphorylase) (UDPGP) (Uridine diphosphoglucose pyrophosphorylase)							0.00816286	0.225399	-0.0118674	0.192886	-1.99063	0.719444	-0.745932	-1.33278	0.27676	-1.58783	0.500156	0.000552231	0.377862	0.0875212	-0.106473	0.567012	-0.366771	-0.267288	-0.496275	-0.589128	-0.0626725	0.0494452	0.0559434	-1.1397	0.232156	-0.464628	-0.785974	-0.37752	0.503827	-0.195831	0.950027	0.960565	0.955387	0.254412	0.816417	0.642198
galK,galA,b0757,JW0740	12	14	galactose metabolic process [GO:0006012];galactose catabolic process via UDP-galactose [GO:0033499]	cytosol [GO:0005829];cytoplasm [GO:0005737]	magnesium ion binding [GO:0000287];galactokinase activity [GO:0004335];ATP binding [GO:0005524]	Cytoplasm	Galactokinase (EC 2.7.1.6) (Galactose kinase)							0.000121387	0.0124923	0.318549	-1.08261	5.98133	-0.341081	-1.27064	-2.56655	-3.60122	-1.02756	0.00115246	0.00972873	1.63138	0.915094	4.00931	0.975591	-0.181156	-0.535082	-2.11657	0.855995	0.118255	-0.648984	-0.823414	3.04463	0.349868	-0.751948	-1.46155	-0.765779	-1.33234	0.786538	0.905865	0.516349	0.410273	0.00232969	0.726438	0.452082
galM,b0756,JW0739	17	19	galactose catabolic process via UDP-galactose [GO:0033499];glucose metabolic process [GO:0006006]	cytoplasm [GO:0005737]	aldose 1-epimerase activity [GO:0004034];carbohydrate binding [GO:0030246]	Cytoplasm	Aldose 1-epimerase (EC 5.1.3.3) (Galactose mutarotase) (Type-1 mutarotase)							0.0530131	0.0017187	-0.276816	-0.635292	3.12556	0.0152098	-0.399619	-0.79349	-1.44467	-1.08791	0.00208148	0.00117116	0.642091	0.582272	2.22332	0.178653	-0.251465	-0.288035	-1.31998	0.222808	-0.207752	-0.404044	-0.252467	1.80688	0.300024	-0.274996	-0.49067	-0.271848	-0.62842	-0.21739	0.835423	0.68618	0.80068	0.0707807	0.764159	0.783319
galT,galB,b0758,JW0741	14	18	galactose catabolic process via UDP-galactose [GO:0033499]	cytosol [GO:0005829];cytoplasm [GO:0005737]	ferrous iron binding [GO:0008198];zinc ion binding [GO:0008270];UDP-glucose:hexose-1-phosphate uridylyltransferase activity [GO:0008108];galactokinase activity [GO:0004335]		Galactose-1-phosphate uridylyltransferase (Gal-1-P uridylyltransferase) (EC 2.7.7.12) (UDP-glucose--hexose-1-phosphate uridylyltransferase)							0.000988201	0.167376	0.248489	-0.659062	2.39319	0.186287	-0.059268	-0.0880488	-1.38243	-0.108528	0.00623995	0.0561945	0.679495	0.249587	1.88268	-0.298955	-0.453232	-0.817971	-1.82606	-0.105994	0.0798921	-0.417061	-0.553127	1.11821	0.406718	-0.088628	-0.104388	-0.0719339	-0.780705	-0.0673881	0.936323	0.676634	0.580176	0.263476	0.684215	0.929378
galU,ychD,b1236,JW1224	16	18	colanic acid biosynthetic process [GO:0009242];lipopolysaccharide core region biosynthetic process [GO:0009244];galactose catabolic process via UDP-galactose [GO:0033499];UDP-glucose metabolic process [GO:0006011];osmoregulated periplasmic glucan biosynthetic process [GO:1900727]	cytosol [GO:0005829];protein-containing complex [GO:0032991]	magnesium ion binding [GO:0000287];identical protein binding [GO:0042802];UTP:glucose-1-phosphate uridylyltransferase activity [GO:0003983];methylated-DNA-[protein]-cysteine S-methyltransferase activity [GO:0003908]		UTP--glucose-1-phosphate uridylyltransferase (EC 2.7.7.9) (Alpha-D-glucosyl-1-phosphate uridylyltransferase) (UDP-glucose pyrophosphorylase) (UDPGP) (Uridine diphosphoglucose pyrophosphorylase)							0.215427	0.0114156	-0.402458	-0.214778	-1.05071	0.46732	-0.280187	-0.653008	0.169165	-1.04574	0.00169997	0.0082006	0.347769	0.886625	-0.153987	0.427164	-0.0863156	0.148053	0.0486595	2.05353	-0.27655	-0.173781	0.0465944	-0.411142	0.317326	-0.209598	-0.413745	-0.260322	0.18988	-0.271227	0.782126	0.862037	0.962836	0.680969	0.750996	0.833982
gapA,b1779,JW1768	41	42	glycolytic process [GO:0006096];glucose metabolic process [GO:0006006]	cytosol [GO:0005829];membrane [GO:0016020]	NADP binding [GO:0050661];glycerol-3-phosphate dehydrogenase [NAD(P)+] activity [GO:0047952];glycerol-3-phosphate dehydrogenase [NAD+] activity [GO:0004367];glycerol dehydrogenase [NAD+] activity [GO:0008888];succinate-semialdehyde dehydrogenase [NAD(P)+] activity [GO:0009013];glycerol-3-phosphate dehydrogenase [NADP+] activity [GO:0106257];NAD binding [GO:0051287];aldehyde dehydrogenase [NAD(P)+…	Cytoplasm	Glyceraldehyde-3-phosphate dehydrogenase A (GAPDH-A) (EC 1.2.1.12) (NAD-dependent glyceraldehyde-3-phosphate dehydrogenase)							0.000588842	0.181916	0.717798	-0.0436184	0.121456	-1.09952	-0.822494	-2.32672	4.47755	-1.74963	0.00157736	0.408035	0.213262	-0.278382	1.01307	-1.25253	2.06591	-1.32789	1.03765	-0.713762	0.336874	-0.0800586	-0.473107	-0.382717	-0.634361	-0.506552	-1.33023	-0.879852	2.846	0.259827	0.736212	0.936191	0.636137	0.70193	0.525845	0.612469
garD,yhaG,b3128,JW3097	14	26	galactarate catabolic process [GO:0046392];D-galacturonate catabolic process [GO:0019698]		metal ion binding [GO:0046872];galactarate dehydratase activity [GO:0008867]		Galactarate dehydratase (L-threo-forming) (GalcD) (EC 4.2.1.42)							0.000432957	0.00234576	2.53253	-0.75357	8.20128	-0.968996	-1.28312	0.101016	-0.424452	1.3666	0.00020429	0.000491523	2.57363	-0.984058	12.2177	-2.6059	-0.962629	-1.27106	-1.50386	3.14595	1.33058	-0.46881	-1.85556	3.0479	-0.174137	-0.758779	-0.000860265	0.701745	0.414011	0.636826	0.183328	0.639205	0.0635162	0.0023045	0.861758	0.447985
garL,yhaF,b3126,JW3095	8		galactarate catabolic process [GO:0046392];D-glucarate catabolic process [GO:0042838];glucarate catabolic process [GO:0019394]	cytoplasm [GO:0005737]	magnesium ion binding [GO:0000287];carbon-carbon lyase activity [GO:0016830];2-dehydro-3-deoxyglucarate aldolase activity [GO:0008672];aldehyde-lyase activity [GO:0016832]		5-keto-4-deoxy-D-glucarate aldolase (KDGluc aldolase) (KDGlucA) (EC 4.1.2.20) (2-dehydro-3-deoxy-D-glucarate aldolase) (2-keto-3-deoxy-D-glucarate aldolase) (5-dehydro-4-deoxy-D-glucarate aldolase) (Alpha-keto-beta-deoxy-D-glucarate aldolase)		BIOPHYSICOCHEMICAL PROPERTIES: pH dependence: Optimum pH is 7.4-8.6. Stable from pH 6 to 7.5. {ECO:0000269|Ref.5};					0.0952173	0.265566	1.40479	-0.0513691	5.51821	-0.0736288	2.88622	-0.900387	9.46843	-0.310111											0.713053	-0.0843027	-0.85353	2.19623	-0.0683631	1.52425	-0.549204	-2.12963	3.54808	0.267047	0.475813	0.932816	0.393365	0.0280753	0.945497	0.127446
garR,yhaE,b3125,JW5526	17	16	glyoxylate metabolic process [GO:0046487];galactarate catabolic process [GO:0046392];D-glucarate catabolic process [GO:0042838]		NADP binding [GO:0050661];glycerol-3-phosphate dehydrogenase [NAD(P)+] activity [GO:0047952];glycerol-3-phosphate dehydrogenase [NAD+] activity [GO:0004367];succinate-semialdehyde dehydrogenase [NAD(P)+] activity [GO:0009013];glycerol-3-phosphate dehydrogenase [NADP+] activity [GO:0106257];NAD binding [GO:0051287];aldehyde dehydrogenase [NAD(P)+] activity [GO:0004030];2-hydroxy-3-oxopropionate re…		2-hydroxy-3-oxopropionate reductase (EC 1.1.1.60) (Tartronate semialdehyde reductase) (TSAR)							0.000498129	0.0155755	1.60746	-1.55926	10.4813	-1.24312	1.06956	1.90167	6.79811	2.35344	0.0442413	0.250819	1.57611	0.191695	12.4426	-0.369048	1.08504	2.97516	1.14461	3.05266	0.824032	-0.909988	-1.79019	4.8029	0.116937	0.529492	0.985133	0.399467	3.08064	0.191201	0.409922	0.362829	0.0734228	1.56382e-06	0.90691	0.596464
gatA,b2094,JW2078/JW2081	11		galactitol transport [GO:0015796];galactitol metabolic process [GO:0019402];regulation of ion transmembrane transporter activity [GO:0032412];phosphoenolpyruvate-dependent sugar phosphotransferase system [GO:0009401]	cytosol [GO:0005829]	protein-phosphocysteine-galactitol-phosphotransferase system transporter activity [GO:0090584];kinase activity [GO:0016301];methylated-DNA-[protein]-cysteine S-methyltransferase activity [GO:0003908];protein kinase activator activity [GO:0030295]	Cytoplasm	PTS system galactitol-specific EIIA component (EIIB-Gat) (Galactitol-specific phosphotransferase enzyme IIA component)							0.770293	0.0304229	-0.122106	-4.3978	9.44666	-3.01174	3.01162	3.41222	4.77178	4.18326											-0.123037	-2.4643	-2.39744	5.18345	0.702799	1.59291	1.81227	0.163184	0.90765	0.366028	0.902078	0.0137281	0.0165101	2.17818e-07	0.482181	0.11118
gatB,b2093,JW2077	5		galactitol transport [GO:0015796];galactitol metabolic process [GO:0019402];phosphoenolpyruvate-dependent sugar phosphotransferase system [GO:0009401]	cytosol [GO:0005829]	protein-N(PI)-phosphohistidine-sugar phosphotransferase activity [GO:0008982];protein-phosphocysteine-galactitol-phosphotransferase system transporter activity [GO:0090584];methylated-DNA-[protein]-cysteine S-methyltransferase activity [GO:0003908]	Cytoplasm	PTS system galactitol-specific EIIB component (EIIB-Gat) (Galactitol-specific phosphotransferase enzyme IIB component) (EC 2.7.1.200)							0.000428413	0.000269162	1.09848	-2.53425	10.4147	-0.997648	1.66785	0.221403	11.4251	-1.40253											0.545327	-1.44387	-2.04537	5.04516	0.785233	0.857101	0.0650608	-0.848215	5.28666	-0.945401	0.585529	0.148776	0.0408183	4.53149e-07	0.432317	0.391389
gatC,b2092,JW2076	9		galactitol metabolic process [GO:0019402];phosphoenolpyruvate-dependent sugar phosphotransferase system [GO:0009401]	plasma membrane [GO:0005886];integral component of membrane [GO:0016021]	galactitol transmembrane transporter activity [GO:0015577]	Multi-pass membrane protein;Cell inner membrane	PTS system galactitol-specific EIIC component (EIIC-Gat) (Galactitol permease IIC component)						TRANSMEM 9..29; /note="Helical"; /evidence="ECO:0000255|PROSITE-ProRule:PRU00427"; TRANSMEM 41..61; /note="Helical"; /evidence="ECO:0000255|PROSITE-ProRule:PRU00427"; TRANSMEM 92..112; /note="Helical"; /evidence="ECO:0000255|PROSITE-ProRule:PRU00427"; TRANSMEM 138..158; /note="Helical"; /evidence="ECO:0000255|PROSITE-ProRule:PRU00427"; TRANSMEM 218..238; /note="Helical"; /evidence="ECO:0000255|PR…	0.000105138	0.000289809	-0.282603	-4.7216	13.8023	-3.70222	1.07322	4.76991	-2.58694	5.6339											-0.210921	-2.64161	-2.48686	7.65636	0.502016	0.531497	2.55571	1.96804	-2.06039	0.41693	0.832949	0.00825136	0.0128876	1.91271e-14	0.615656	0.595074
gatD,b2091,JW2075	15		galactitol catabolic process [GO:0019404]	cytosol [GO:0005829]	identical protein binding [GO:0042802];galactitol-1-phosphate 5-dehydrogenase activity [GO:0008868];zinc ion binding [GO:0008270];methylated-DNA-[protein]-cysteine S-methyltransferase activity [GO:0003908]		Galactitol 1-phosphate 5-dehydrogenase (EC 1.1.1.251)							0.170356	0.00814502	-0.880147	-6.98992	11.1724	-6.81653	1.12314	5.03884	-0.130436	5.49723											-0.538121	-3.88368	-3.40174	6.54349	0.0387713	0.558828	2.70297	2.08797	-0.7426	0.194829	0.590493	0.000102886	0.00066959	6.01001e-11	0.969073	0.576279
gatY,yegF,b2096,JW5343	18		D-tagatose 6-phosphate catabolic process [GO:2001059];galactitol catabolic process [GO:0019404]	cytosol [GO:0005829]	tagatose-bisphosphate aldolase activity [GO:0009025];zinc ion binding [GO:0008270]		D-tagatose-1,6-bisphosphate aldolase subunit GatY (TBPA) (TagBP aldolase) (EC 4.1.2.40) (D-tagatose-bisphosphate aldolase class II) (Tagatose-bisphosphate aldolase)							0.000354625	0.0110756	-0.433518	-4.61613	11.0737	-4.59908	1.538	2.40678	-1.05775	4.4247											-0.293558	-2.58386	-2.34647	6.24488	-0.0468348	0.785999	1.26172	0.419547	-1.47755	1.04879	0.769096	0.00977026	0.0189521	4.24128e-10	0.962645	0.431868
gatZ,b2095,JW2082	24		D-tagatose 6-phosphate catabolic process [GO:2001059];galactitol catabolic process [GO:0019404];phosphoenolpyruvate-dependent sugar phosphotransferase system [GO:0009401]	integral component of plasma membrane [GO:0005887]	catalytic activity [GO:0003824]		D-tagatose-1,6-bisphosphate aldolase subunit GatZ							0.000316145	0.0115223	-0.0242517	-5.18201	10.9081	-5.58229	1.48921	2.42459	-3.06717	3.43164											-0.0694539	-2.89371	-2.88043	5.93009	-0.275357	0.759282	1.27147	0.456015	-2.55114	0.495262	0.944628	0.00380714	0.00397127	3.02762e-09	0.783042	0.447684
gcd,b0124,JW0120	33	28		plasma membrane [GO:0005886];outer membrane-bounded periplasmic space [GO:0030288];integral component of membrane [GO:0016021]	methylated-DNA-[protein]-cysteine S-methyltransferase activity [GO:0003908];magnesium ion binding [GO:0000287];pyrroloquinoline quinone binding [GO:0070968];quinoprotein glucose dehydrogenase activity [GO:0008876];ubiquinone binding [GO:0048039]	Multi-pass membrane protein;Periplasm;Periplasmic side;Cell inner membrane	Quinoprotein glucose dehydrogenase (EC 1.1.5.2) (Glucose dehydrogenase [pyrroloquinoline-quinone])						TRANSMEM 11..37; /note="Helical"; /evidence="ECO:0000305"; TRANSMEM 41..58; /note="Helical"; /evidence="ECO:0000305"; TRANSMEM 63..81; /note="Helical"; /evidence="ECO:0000305"; TRANSMEM 96..110; /note="Helical"; /evidence="ECO:0000305"; TRANSMEM 119..141; /note="Helical"; /evidence="ECO:0000305"	0.0168049	0.000239161	0.854925	0.906273	-3.2438	-1.04833	-1.71456	0.158679	-1.43621	4.95554	0.0845346	0.257809	-0.798342	-0.811455	-4.06204	-0.0814923	-0.348472	0.151919	-0.913304	1.25021	0.411962	0.440078	-0.0280574	-2.30054	-1.12647	-0.995026	0.0307145	0.969566	0.0962461	2.57047	0.680368	0.65988	0.977616	0.0214178	0.259968	0.319724
gcvH,b2904,JW2872	5	6	protein lipoylation [GO:0009249];glycine decarboxylation via glycine cleavage system [GO:0019464]	cytosol [GO:0005829];glycine cleavage complex [GO:0005960];cytoplasm [GO:0005737]	lipoic acid binding [GO:0031405]		Glycine cleavage system H protein							0.0162227	0.000805941	0.786596	-0.337639	3.19722	-0.375048	-0.206344	-1.72216	3.22509	-0.127171	0.020967	0.00532401	1.08263	1.11692	6.20148	1.75672	2.64477	-0.678637	2.99496	-0.941591	0.374546	-0.241057	-0.671778	1.26383	-0.0766585	-0.169163	-0.999187	-0.886198	1.8228	0.817203	0.707998	0.809511	0.501725	0.206293	0.938895	0.865668
gcvP,b2903,JW2871	38	47	glycine decarboxylation via glycine cleavage system [GO:0019464]	cytosol [GO:0005829];glycine cleavage complex [GO:0005960]	identical protein binding [GO:0042802];glycine dehydrogenase (decarboxylating) activity [GO:0004375];methylated-DNA-[protein]-cysteine S-methyltransferase activity [GO:0003908];glycine binding [GO:0016594];pyridoxal phosphate binding [GO:0030170]		Glycine dehydrogenase (decarboxylating) (EC 1.4.4.2) (Glycine cleavage system P-protein) (Glycine decarboxylase) (Glycine dehydrogenase (aminomethyl-transferring))							0.000134631	0.0134502	0.371613	-2.29754	9.8495	-2.89976	2.00053	1.87527	1.05877	2.55163	0.000304097	0.301648	2.54457	-0.665564	11.2511	-1.89806	0.192578	0.302561	-0.886265	1.87094	0.147312	-1.31425	-1.51774	5.13368	-0.385931	1.03927	0.970679	-0.124763	-0.571861	0.314182	0.882886	0.188761	0.12908	2.84128e-07	0.699547	0.29868
gcvR,yffD,b2479,JW2464	3	3	transcription, DNA-templated [GO:0006351];regulation of transcription, DNA-templated [GO:0006355]	cytosol [GO:0005829]		Cytoplasm	Glycine cleavage system transcriptional repressor (gcv operon repressor)							0.249002	0.00101328	0.235844	-0.238591	1.09547	0.106052	0.457966	0.70988	0.364902	0.606177	0.00777605	0.0963893	0.555765	0.326269	1.68009	1.96916	-0.306507	-0.144404	-0.551327	-0.953906	0.0729684	-0.186821	-0.315964	0.414536	0.132544	0.194596	0.332539	0.081768	-0.107134	-0.11296	0.941831	0.851801	0.75203	0.678482	0.894554	0.845709
gcvT,b2905,JW2873	16	18	glycine decarboxylation via glycine cleavage system [GO:0019464]	cytosol [GO:0005829]	transaminase activity [GO:0008483];aminomethyltransferase activity [GO:0004047]		Aminomethyltransferase (EC 2.1.2.10) (Glycine cleavage system T protein)							0.0341555	0.108174	0.973193	-1.66385	9.4904	-0.874793	0.00931123	-0.633587	0.354835	-0.471308	0.00342523	0.549541	2.13097	0.235324	11.3828	-0.37017	1.09836	0.622013	-0.274119	-0.00672312	0.476722	-0.967258	-1.50015	4.60764	0.375894	-0.0510757	-0.403111	-0.40821	0.133026	0.032686	0.63356	0.333415	0.133574	4.0727e-06	0.706996	0.959265
gdhA,b1761,JW1750	26	29	glutamate biosynthetic process [GO:0006537]	cytosol [GO:0005829];cytoplasm [GO:0005737]	identical protein binding [GO:0042802];methylated-DNA-[protein]-cysteine S-methyltransferase activity [GO:0003908];glutamate dehydrogenase (NADP+) activity [GO:0004354];glycerol-3-phosphate dehydrogenase [NAD(P)+] activity [GO:0047952];glycerol-3-phosphate dehydrogenase [NAD+] activity [GO:0004367];succinate-semialdehyde dehydrogenase [NAD(P)+] activity [GO:0009013];glycerol-3-phosphate dehydroge…		NADP-specific glutamate dehydrogenase (NADP-GDH) (EC 1.4.1.4)		BIOPHYSICOCHEMICAL PROPERTIES: pH dependence: Optimum pH is 8 and 9 for the reductive amination and for the oxidative deamination, respectively. The enzyme remains active when heat treated or when left at room temperature for several months but is inactivated by freezing. {ECO:0000269|PubMed:235298, ECO:0000269|PubMed:241744};					0.00261729	0.0381745	0.682235	-0.0120925	2.21922	0.986824	1.16256	0.412024	0.446641	-0.514457	0.0685413	0.281218	1.09405	0.0821335	8.10979	0.497144	-0.0560502	-1.3038	-0.407463	-0.762221	0.317401	-0.0627958	-0.436371	0.78544	0.490808	0.580417	0.16944	-0.467151	-0.448196	-0.563492	0.75094	0.949929	0.662568	0.432195	0.623562	0.561634
ghrA,ycdW,b1033,JW5146	15	10		plasma membrane [GO:0005886];cytosol [GO:0005829]	glyoxylate reductase (NADP+) activity [GO:0030267];glycerol-3-phosphate dehydrogenase [NAD(P)+] activity [GO:0047952];glycerol-3-phosphate dehydrogenase [NAD+] activity [GO:0004367];glycerate dehydrogenase activity [GO:0008465];glycerol-3-phosphate dehydrogenase [NADP+] activity [GO:0106257];NAD binding [GO:0051287];aldehyde dehydrogenase [NAD(P)+] activity [GO:0004030];succinate-semialdehyde deh…	Cytoplasm	Glyoxylate/hydroxypyruvate reductase A (EC 1.1.1.79) (EC 1.1.1.81) (2-ketoacid reductase)		BIOPHYSICOCHEMICAL PROPERTIES: pH dependence: Optimum pH is 7.0. {ECO:0000269|PubMed:11237876};					0.722734	0.456676	0.194945	0.279985	3.13362	3.16026	-0.0726086	-0.013955	0.100547	-0.0993028	0.17453	0.156802	0.00859671	0.16749	2.98686	1.19209	0.567566	0.461404	0.701912	0.447707	0.0505726	0.0971387	-0.00960821	1.55297	1.52099	-0.0959329	-0.0638157	-0.024057	0.0386416	-0.102909	0.959666	0.922616	0.992334	0.12043	0.128262	0.923574
ghrB,tkrA,yiaE,b3553,JW5656	12	12	D-gluconate metabolic process [GO:0019521];ketogluconate catabolic process [GO:0046181]	plasma membrane [GO:0005886];cytosol [GO:0005829]	glyoxylate reductase (NADP+) activity [GO:0030267];glycerol-3-phosphate dehydrogenase [NAD(P)+] activity [GO:0047952];glycerol-3-phosphate dehydrogenase [NAD+] activity [GO:0004367];glycerate dehydrogenase activity [GO:0008465];glycerol-3-phosphate dehydrogenase [NADP+] activity [GO:0106257];NAD binding [GO:0051287];gluconate 2-dehydrogenase activity [GO:0008873];aldehyde dehydrogenase [NAD(P)+] …	Cytoplasm	Glyoxylate/hydroxypyruvate reductase B (EC 1.1.1.79) (EC 1.1.1.81) (2-ketoaldonate reductase) (2-ketogluconate reductase) (2KR) (EC 1.1.1.215)		BIOPHYSICOCHEMICAL PROPERTIES: pH dependence: Optimum pH is 7.5. {ECO:0000269|PubMed:11237876, ECO:0000269|PubMed:9811658};					0.0178156	0.00923141	0.0502842	-0.811805	1.82241	-0.242958	-0.309957	-0.305817	-0.600249	-0.531643	0.159585	0.00199797	-0.0307653	0.0439314	1.22102	0.0339724	0.437409	-0.272952	-0.108389	-0.400394	-0.0286399	-0.500699	-0.528233	0.914196	0.255312	-0.225899	-0.223632	-0.0539072	-0.215131	-0.179831	0.977152	0.616583	0.597337	0.360614	0.798482	0.82128
glcB,glc,b2976,JW2943	35	30	tricarboxylic acid cycle [GO:0006099];glyoxylate cycle [GO:0006097];glyoxylate catabolic process [GO:0009436]	cytosol [GO:0005829]	magnesium ion binding [GO:0000287];malate synthase activity [GO:0004474]	Cytoplasm	Malate synthase G (MSG) (EC 2.3.3.9)							0.00476823	0.00301526	-0.684108	-1.18311	9.54682	-1.29854	0.490476	0.492211	1.96851	1.62858	0.104586	0.000372067	0.188657	-0.385273	11.0499	-1.34595	-0.0269299	-0.177804	0.240136	1.19486	-0.430775	-0.704016	-0.329415	5.54603	-0.119384	0.212398	0.213348	-0.0552245	0.753163	0.566075	0.666632	0.481423	0.741842	2.92227e-08	0.904971	0.831796
glcG,yghC,b2977,JW2944	6	7					Protein GlcG							0.0125701	0.0121683	0.521251	-0.62333	8.78317	-0.3393	0.561659	0.966364	7.29111	1.77658	0.000323557	0.00022913	0.606189	0.18551	10.0659	-0.455418	0.000819349	-0.50644	2.30817	0.174961	0.22925	-0.397495	-0.682919	4.46785	0.0993537	0.251376	0.472983	0.165432	3.62871	0.387481	0.818674	0.691003	0.494658	7.90093e-06	0.920857	0.801523
gldA,b3945,JW5556	16	20	anaerobic glycerol catabolic process [GO:0019588];protein homotetramerization [GO:0051289];methylglyoxal catabolic process [GO:0051596]	cytosol [GO:0005829]	identical protein binding [GO:0042802];methylated-DNA-[protein]-cysteine S-methyltransferase activity [GO:0003908];glycerol-3-phosphate dehydrogenase [NAD+] activity [GO:0004367];(R)-aminopropanol dehydrogenase activity [GO:0019147];glycerol dehydrogenase [NAD+] activity [GO:0008888];zinc ion binding [GO:0008270]		Glycerol dehydrogenase (GDH) (GLDH) (EC 1.1.1.6)		BIOPHYSICOCHEMICAL PROPERTIES: pH dependence: Optimum pH is 5.5-6.0 for dihydroxyacetone reduction and 9.5-10.0 for glycerol oxidation. {ECO:0000269|PubMed:40950};					0.00183116	0.00806697	-0.109175	-2.28434	11.4009	-3.37024	2.91678	1.84064	5.86567	3.82833	0.0259445	0.0258936	1.34005	-0.00328851	9.32166	-1.70728	0.0376401	-0.724408	0.392176	0.123763	-0.115956	-1.30702	-1.24724	6.24647	-0.650787	1.54098	0.951717	-0.645439	1.55857	1.03223	0.907688	0.191204	0.212308	4.19832e-10	0.515184	0.123321
glf,yefE,b2036,JW2021	38		lipopolysaccharide biosynthetic process [GO:0009103]	cytosol [GO:0005829]	UDP-galactopyranose mutase activity [GO:0008767];flavin adenine dinucleotide binding [GO:0050660]		UDP-galactopyranose mutase (UGM) (EC 5.4.99.9) (UDP-GALP mutase) (Uridine 5-diphosphate galactopyranose mutase)							0.0013646	0.00191159	-0.12762	-0.634075	-2.33708	-0.823634	0.168829	0.477509	-0.931411	-0.0585231											-0.126056	-0.403378	-0.333496	-1.26602	-0.159972	0.0362725	0.205298	0.112851	-0.658639	-0.349692	0.899688	0.68667	0.73876	0.205506	0.872903	0.971065
glgA,b3429,JW3392	8		glycogen biosynthetic process [GO:0005978];cellular response to DNA damage stimulus [GO:0006974]	cytosol [GO:0005829]	glycogen (starch) synthase activity [GO:0004373];starch synthase activity [GO:0009011];alpha-1,4-glucan synthase activity [GO:0033201]		Glycogen synthase (EC 2.4.1.21) (Starch [bacterial glycogen] synthase)							0.200648	0.000592239	-0.146149	-0.516702	7.49093	-0.829423	0.466215	-0.0487043	1.07007	0.44344											-0.136202	-0.339108	-0.25908	4.1257	-0.227412	0.199114	-0.0828436	-0.338131	0.274483	0.213312	0.891662	0.734529	0.795574	3.69602e-05	0.820103	0.842174
glgB,b3432,JW3395	22	26	glycogen biosynthetic process [GO:0005978];cellular response to DNA damage stimulus [GO:0006974];carbohydrate metabolic process [GO:0005975]	cytosol [GO:0005829];cytoplasm [GO:0005737]	cation binding [GO:0043169];1,4-alpha-glucan branching enzyme activity (using a glucosylated glycogenin as primer for glycogen synthesis) [GO:0102752];hydrolase activity, hydrolyzing O-glycosyl compounds [GO:0004553];1,4-alpha-glucan branching enzyme activity [GO:0003844]		1,4-alpha-glucan branching enzyme GlgB (EC 2.4.1.18) (1,4-alpha-D-glucan:1,4-alpha-D-glucan 6-glucosyl-transferase) (Alpha-(1->4)-glucan branching enzyme) (Glycogen branching enzyme) (BE)							0.287304	0.00200203	0.452184	-0.0324473	6.97423	0.148124	0.310669	-0.70385	7.06554	-0.936776	0.170953	0.000406458	0.274389	-0.177922	7.99987	-0.298213	0.914106	-1.06061	8.46265	-0.740915	0.191431	-0.0739416	-0.321547	3.51514	0.0427022	0.11394	-0.441585	-0.6117	3.64263	-0.183719	0.848188	0.941057	0.747796	0.000439528	0.965939	0.909285
glgC,b3430,JW3393	21	24	glycogen biosynthetic process [GO:0005978]	glucose-1-phosphate adenylyltransferase complex [GO:0010170]	identical protein binding [GO:0042802];AMP binding [GO:0016208];methylated-DNA-[protein]-cysteine S-methyltransferase activity [GO:0003908];magnesium ion binding [GO:0000287];ATP binding [GO:0005524];glucose-1-phosphate adenylyltransferase activity [GO:0008878]		Glucose-1-phosphate adenylyltransferase (EC 2.7.7.27) (ADP-glucose pyrophosphorylase) (ADPGlc PPase) (ADP-glucose synthase)							0.000116294	0.00105112	0.0854682	-1.46105	8.55208	-1.98175	2.82136	1.8989	5.68698	2.57266	0.00254403	0.000122692	1.4756	-0.406672	12.4572	-1.71237	1.01183	0.938797	3.66938	1.98656	-0.00937397	-0.85621	-0.90301	4.57994	-0.341294	1.48873	0.983617	-0.561288	1.51297	0.31276	0.992521	0.391882	0.366521	4.65116e-06	0.732882	0.136558
glgP,glgY,b3428,JW3391	20	36	glycogen catabolic process [GO:0005980]	cytoplasm [GO:0005737]	glycogen phosphorylase activity [GO:0008184];SHG alpha-glucan phosphorylase activity [GO:0102499];pyridoxal phosphate binding [GO:0030170];linear malto-oligosaccharide phosphorylase activity [GO:0102250]		Glycogen phosphorylase (EC 2.4.1.1)							0.176344	0.075639	0.178288	-0.862597	6.93984	-1.22019	0.375792	0.603288	-0.734784	0.88756	0.0655507	0.101695	0.708342	-0.538034	10.3674	-1.4681	0.0473912	-0.0566276	-0.979059	0.520976	0.0414521	-0.528511	-0.626138	3.64629	-0.251981	0.1496	0.274171	0.0683968	-0.664298	0.0994861	0.966935	0.597145	0.531225	0.000266057	0.801056	0.88108
glk,b2388,JW2385	17	17	glycolytic process [GO:0006096]	cytosol [GO:0005829]	glucose binding [GO:0005536];glucokinase activity [GO:0004340];ATP binding [GO:0005524]	Cytoplasm	Glucokinase (EC 2.7.1.2) (Glucose kinase)							0.000373424	0.00787171	0.177846	-1.64842	2.55648	-0.645092	0.071958	-0.400274	-0.830663	-0.474071	0.00465437	0.0191018	1.00893	0.65797	2.07109	0.00127753	0.201442	-0.0931173	-0.210856	-0.0816281	0.0412099	-0.95881	-1.05619	1.24631	0.493225	-0.0167718	-0.275355	-0.314757	-0.550428	-0.0965834	0.967129	0.337655	0.29088	0.212651	0.621854	0.986619
glmM,mrsA,yhbF,b3176,JW3143	29	32	peptidoglycan biosynthetic process [GO:0009252];carbohydrate metabolic process [GO:0005975];protein autophosphorylation [GO:0046777];UDP-N-acetylglucosamine biosynthetic process [GO:0006048]	cytosol [GO:0005829]	magnesium ion binding [GO:0000287];phosphomannomutase activity [GO:0004615];phosphoglucosamine mutase activity [GO:0008966]		Phosphoglucosamine mutase (EC 5.4.2.10)			PTM: Activated by phosphorylation. Can autophosphorylate in vitro using ATP, alpha-D-glucosamine 1,6-bisphosphate or alpha-D-glucose 1,6-bisphosphate. {ECO:0000269|PubMed:10231382, ECO:0000269|PubMed:10671448}.				0.437449	0.000404096	-0.489101	-0.0492728	-0.818302	-0.662462	-0.0375767	0.486931	-3.0105	-0.528538	0.0118881	0.000309692	-0.38837	-1.06927	0.410432	-1.12414	0.383448	-0.860182	-3.16014	-1.70024	-0.323994	-0.0831548	0.184665	-0.236437	-0.391941	-0.0767503	0.210457	0.231033	-1.68408	-0.61222	0.745943	0.933728	0.853492	0.813094	0.695102	0.938822
glmS,b3729,JW3707	38	41	protein N-linked glycosylation [GO:0006487];fructose 6-phosphate metabolic process [GO:0006002];glutamine metabolic process [GO:0006541];carbohydrate metabolic process [GO:0005975];UDP-N-acetylglucosamine biosynthetic process [GO:0006048];UDP-N-acetylglucosamine metabolic process [GO:0006047]	cytosol [GO:0005829]	carbohydrate derivative binding [GO:0097367];glutamine-fructose-6-phosphate transaminase (isomerizing) activity [GO:0004360]	Cytoplasm	Glutamine--fructose-6-phosphate aminotransferase [isomerizing] (EC 2.6.1.16) (D-fructose-6-phosphate amidotransferase) (GFAT) (Glucosamine-6-phosphate synthase) (Hexosephosphate aminotransferase) (L-glutamine--D-fructose-6-phosphate amidotransferase)							0.0796725	0.136576	-0.242401	-0.133192	-0.083518	-0.145323	0.406792	-0.185776	1.05867	-1.33376	0.00050064	0.000164958	-0.0272494	-1.28177	0.592698	-0.397419	0.36507	-0.546457	5.42266	-2.2446	-0.188907	-0.129107	0.00362554	0.030826	-0.0628165	0.166575	-0.157901	-0.38065	0.300777	-0.684784	0.850166	0.897273	0.997107	0.975408	0.949913	0.867704
glmU,yieA,b3730,JW3708	24	24	lipid A biosynthetic process [GO:0009245];cell wall organization [GO:0071555];peptidoglycan biosynthetic process [GO:0009252];regulation of cell shape [GO:0008360];UDP-N-acetylglucosamine biosynthetic process [GO:0006048];cell morphogenesis [GO:0000902]	cytosol [GO:0005829]	identical protein binding [GO:0042802];methylated-DNA-[protein]-cysteine S-methyltransferase activity [GO:0003908];magnesium ion binding [GO:0000287];glucosamine-1-phosphate N-acetyltransferase activity [GO:0019134];UDP-N-acetylglucosamine diphosphorylase activity [GO:0003977]	Cytoplasm	Bifunctional protein GlmU [Includes: UDP-N-acetylglucosamine pyrophosphorylase (EC 2.7.7.23) (N-acetylglucosamine-1-phosphate uridyltransferase); Glucosamine-1-phosphate N-acetyltransferase (EC 2.3.1.157)]							0.0054047	0.00768745	0.0546699	0.0936267	-2.07623	-1.74502	-1.17375	-0.942355	-0.917724	-0.692777	0.00395592	0.000349924	-0.169591	-0.467817	-2.02407	-1.31322	0.215658	-1.90962	-0.714994	1.02888	-0.0262384	-0.00490658	-0.0348425	-1.223	-1.06297	-0.698889	-0.572185	0.07053	0.0840176	0.0804888	0.979067	0.996085	0.972205	0.221329	0.287795	0.484621
glnA,b3870,JW3841	30	31	glutamine biosynthetic process [GO:0006542];response to radiation [GO:0009314];ammonia assimilation cycle [GO:0019676];nitrogen utilization [GO:0019740]	cytosol [GO:0005829];membrane [GO:0016020];cytoplasm [GO:0005737]	metal ion binding [GO:0046872];identical protein binding [GO:0042802];methylated-DNA-[protein]-cysteine S-methyltransferase activity [GO:0003908];glutamate-ammonia ligase activity [GO:0004356];ATP binding [GO:0005524]	Cytoplasm	Glutamine synthetase (GS) (EC 6.3.1.2) (Glutamate--ammonia ligase) (Glutamine synthetase I beta) (GSI beta)							0.0154848	0.0154252	-0.0936555	-0.731604	1.354	-1.85436	1.52771	0.983112	1.13241	0.274116	0.0356182	0.0580218	0.62607	-1.18893	-0.464527	-1.63097	0.90427	-0.0901212	0.235159	0.54149	-0.107458	-0.456783	-0.405499	0.736526	-0.670968	0.780364	0.482154	-0.354384	-0.27263	-0.444403	0.914426	0.647827	0.68511	0.461411	0.502241	0.435177
glnB,b2553,JW2537	14	12	regulation of catalytic activity [GO:0050790];regulation of fatty acid biosynthetic process [GO:0042304];regulation of nitrogen utilization [GO:0006808]	cytosol [GO:0005829]	small molecule binding [GO:0036094];enzyme regulator activity [GO:0030234];identical protein binding [GO:0042802];methylated-DNA-[protein]-cysteine S-methyltransferase activity [GO:0003908];ATP binding [GO:0005524]		Nitrogen regulatory protein P-II 1			PTM: Uridylylated/deuridylylated by GlnD.				0.185517	0.491423	0.0736669	-0.770465	-0.0824171	-0.570821	-1.09597	-1.09276	-0.0478786	-0.753618	0.191851	0.000114851	0.353459	-0.797457	-0.348417	1.16031	-0.0410634	-0.614581	0.785478	-0.883864	-0.0158361	-0.478062	-0.5184	-0.141642	0.0531462	-0.656302	-0.65454	-0.0544126	0.517736	0.129529	0.987365	0.632606	0.604179	0.887363	0.957615	0.51163
glnE,b3053,JW3025	20	25	metabolic process [GO:0008152];regulation of glutamine family amino acid metabolic process [GO:0000820]	cytosol [GO:0005829]	magnesium ion binding [GO:0000287];[glutamine synthetase]-adenylyl-L-tyrosine phosphorylase [GO:0047388];[glutamate-ammonia-ligase] adenylyltransferase activity [GO:0008882];ATP binding [GO:0005524]		Bifunctional glutamine synthetase adenylyltransferase/adenylyl-removing enzyme (ATP:glutamine synthetase adenylyltransferase) (ATase) [Includes: Glutamine synthetase adenylyl-L-tyrosine phosphorylase (EC 2.7.7.89) (Adenylyl removase) (AR) (AT-N) (AT-N440) (P-I); Glutamine synthetase adenylyl transferase (EC 2.7.7.42) (Adenylyl transferase) (AT) (AT-C)]		BIOPHYSICOCHEMICAL PROPERTIES: pH dependence: Optimum pH is between 7.3 and 7.6 (PubMed:4893578, PubMed:4920894). The enzyme is stable between pH 4 and 9 (PubMed:4920894). {ECO:0000269|PubMed:4893578, ECO:0000269|PubMed:4920894};					0.00138821	0.000477962	0.0910343	-0.30239	2.33401	-0.119179	-0.236639	0.0356301	-0.144603	-0.205565	0.000296589	0.00465732	-0.238974	-0.526932	2.54847	-0.502303	0.344059	0.0457818	-0.205233	0.00266394	-0.0063261	-0.221756	-0.271604	1.17203	0.0441478	-0.185752	-0.0366641	0.0929134	-0.00577771	-0.188247	0.994953	0.824504	0.785927	0.241187	0.964787	0.852639
glnG,glnT,ntrC,b3868,JW3839	14	15	nitrogen fixation [GO:0009399];regulation of transcription, DNA-templated [GO:0006355];regulation of nitrogen utilization [GO:0006808]	cytosol [GO:0005829]	phosphorelay response regulator activity [GO:0000156];sequence-specific DNA binding [GO:0043565];ATP binding [GO:0005524]	Cytoplasm	DNA-binding transcriptional regulator NtrC (Nitrogen regulation protein NR(I)) (Nitrogen regulator I) (NRI)			PTM: Phosphorylated and dephosphorylated by NtrB (PubMed:2874557, PubMed:2574599). Phosphorylation induces strong cooperative binding to DNA (PubMed:1350679). {ECO:0000269|PubMed:1350679, ECO:0000269|PubMed:2574599, ECO:0000269|PubMed:2874557}.				0.000321046	0.00027851	-0.180927	0.119005	1.68971	-0.631369	0.481615	2.42219	-2.1245	3.51283	0.369087	0.484062	-0.399935	-0.668877	-0.887474	-0.0668106	0.0128821	-0.0654035	0.0172387	-0.358666	-0.155246	0.00899016	0.108062	0.968141	-0.467061	0.207546	1.27016	1.00644	-1.48322	0.541036	0.876628	0.992827	0.913947	0.332974	0.640456	0.835583
glnH,b0811,JW0796	27	29	amino acid transport [GO:0006865]	membrane [GO:0016020];outer membrane-bounded periplasmic space [GO:0030288]	ligand-gated ion channel activity [GO:0015276]	Periplasm	Glutamine-binding periplasmic protein (GlnBP)				SIGNAL 1..22; /evidence="ECO:0000269|PubMed:3027504, ECO:0000269|PubMed:9298646"			0.0116536	0.0431547	0.807644	0.528527	7.09324	-3.91068	0.944856	1.38514	1.18219	1.79244	0.000537587	0.0183538	1.08003	2.45428	5.2263	-3.14408	0.263865	-0.15757	1.2207	0.0214315	0.386072	0.233234	-0.209012	3.38566	-2.48697	0.461206	0.702292	0.184912	0.0737819	0.166855	0.699444	0.81558	0.834439	0.000710067	0.0128835	0.644651
glnP,b0810,JW0795	4	4	amino acid transport [GO:0006865]	plasma membrane [GO:0005886];ATP-binding cassette (ABC) transporter complex [GO:0043190]	transmembrane transporter activity [GO:0022857]	Multi-pass membrane protein;Cell inner membrane	Glutamine transport system permease protein GlnP						TRANSMEM 23..43; /note="Helical"; /evidence="ECO:0000255|PROSITE-ProRule:PRU00441"; TRANSMEM 54..74; /note="Helical"; /evidence="ECO:0000255|PROSITE-ProRule:PRU00441"; TRANSMEM 89..109; /note="Helical"; /evidence="ECO:0000255|PROSITE-ProRule:PRU00441"; TRANSMEM 151..171; /note="Helical"; /evidence="ECO:0000255|PROSITE-ProRule:PRU00441"; TRANSMEM 188..208; /note="Helical"; /evidence="ECO:0000255|P…	0.0667725	0.000677163	-0.500827	0.0714373	-1.07574	-1.0949	0.0334064	0.508932	-0.0736846	1.38347	0.0829195	0.0513888	-0.318362	0.0196517	-0.34704	-0.229227	-0.302706	0.0225107	-1.25488	0.766552	-0.330415	-0.0170569	0.257184	-0.37098	-0.694832	-0.0378817	0.222504	0.204212	-0.114815	0.422703	0.741086	0.986391	0.797037	0.710652	0.48716	0.969782
glnQ,b0809,JW0794	8	11		plasma membrane [GO:0005886]	ABC-type amino acid transporter activity [GO:0015424];ATP binding [GO:0005524]	Peripheral membrane protein;Cell inner membrane	Glutamine transport ATP-binding protein GlnQ							0.0878226	0.0114142	-0.812025	-0.0713798	-0.601722	-1.42661	-0.197546	-0.765429	-0.327312	-0.0681216	0.402683	0.0298527	0.282827	0.717717	0.801113	0.119981	-0.312169	-0.217587	-0.724746	-0.461594	-0.500819	-0.0952601	0.349385	0.0589821	-0.798267	-0.164346	-0.475304	-0.367133	-0.127231	0.325654	0.616498	0.924108	0.726801	0.952966	0.424716	0.869459
glnS,b0680,JW0666	45	42	glutamyl-tRNA aminoacylation [GO:0006424];glutaminyl-tRNA aminoacylation [GO:0006425]	cytosol [GO:0005829]	ATP binding [GO:0005524];glutamine-tRNA ligase activity [GO:0004819]	Cytoplasm	Glutamine--tRNA ligase (EC 6.1.1.18) (Glutaminyl-tRNA synthetase) (GlnRS)							0.00443113	0.137082	-0.0723075	0.0370916	-2.11664	-0.0188411	0.157722	1.47662	-1.2954	0.135903	0.000992819	0.000359237	-0.146697	-0.251112	-2.35214	-0.313905	-1.38995	-0.245393	-3.22601	-1.19596	-0.0957681	-0.0358638	0.00373003	-1.1756	-0.0868016	0.0301902	0.752387	0.666023	-0.851867	-0.790318	0.923705	0.971391	0.997024	0.239755	0.930829	0.975915
gloA,b1651,JW1643	10	10	methylglyoxal catabolic process to D-lactate via S-lactoyl-glutathione [GO:0019243];response to toxic substance [GO:0009636]	cytosol [GO:0005829];cytoplasm [GO:0005737]	lactoylglutathione lyase activity [GO:0004462];nickel cation binding [GO:0016151]		Lactoylglutathione lyase (EC 4.4.1.5) (Aldoketomutase) (Glyoxalase I) (Glx I) (Ketone-aldehyde mutase) (Methylglyoxalase) (S-D-lactoylglutathione methylglyoxal lyase)							0.000810174	0.0125897	0.0125254	-0.0645998	1.51381	0.071907	-0.966387	-2.27424	-5.56567	-2.00964	0.000458458	0.0499708	0.507699	0.593284	0.502536	0.12871	-1.36865	-2.25765	-4.37907	-0.612935	-0.0493156	-0.0915475	-0.0984062	0.765892	0.0185735	-0.585344	-1.30149	-0.772325	-2.57463	0.0887183	0.960668	0.927058	0.92161	0.443741	0.985181	0.558317
gloB,yafR,b0212,JW0202	10	7	methylglyoxal catabolic process to D-lactate via S-lactoyl-glutathione [GO:0019243];response to heat [GO:0009408];response to toxic substance [GO:0009636]		zinc ion binding [GO:0008270];hydroxyacylglutathione hydrolase activity [GO:0004416]		Hydroxyacylglutathione hydrolase GloB (EC 3.1.2.6) (Glyoxalase II) (Glx II)							0.0071618	0.14112	-0.228754	-0.602286	4.84766	-0.164382	1.89043	0.839357	1.28307	-0.347952	0.000768581	0.101063	0.0851894	0.277384	2.3953	-0.114369	1.42558	1.06695	4.14472	0.239541	-0.181434	-0.385971	-0.260712	2.72354	0.183611	0.978976	0.403437	-0.631713	-0.388746	-0.706316	0.856027	0.699518	0.794315	0.00645857	0.854319	0.327592
gloC,ycbL,b0927,JW0910	8		methylglyoxal catabolic process to D-lactate via S-lactoyl-glutathione [GO:0019243];response to toxic substance [GO:0009636]	cytosol [GO:0005829]	metal ion binding [GO:0046872];hydroxyacylglutathione hydrolase activity [GO:0004416]		Hydroxyacylglutathione hydrolase GloC (EC 3.1.2.6) (Accessory type II glyoxalase) (Glyoxalase II 2) (GlxII-2)							0.15029	0.17098	0.766488	0.0323315	-0.105056	0.58335	-0.145582	0.908944	1.1614	0.919816											0.363536	-0.0384703	-0.45818	-0.533411	0.24555	-0.135892	0.441541	0.521259	0.6595	-0.0502213	0.716205	0.969313	0.646823	0.593749	0.806031	0.891907
nusA,b3169,JW3138	45	46	protein complex oligomerization [GO:0051259];transcription antitermination [GO:0031564];transcription termination from bacterial-type RNA polymerase promoter [GO:0001125];ribosome biogenesis [GO:0042254]	cytosol [GO:0005829]	RNA binding [GO:0003723];methylated-DNA-[protein]-cysteine S-methyltransferase activity [GO:0003908];protein domain specific binding [GO:0019904];nucleotide binding [GO:0000166];bacterial-type RNA polymerase core enzyme binding [GO:0001000];DNA-binding transcription factor activity [GO:0003700]	Cytoplasm	Transcription termination/antitermination protein NusA (N utilization substance protein A) (Transcription termination/antitermination L factor)							0.000126892	0.000761603	0.264457	1.68795	-3.02694	2.36197	-0.878026	0.401443	-0.270728	2.56018	0.00906948	0.000204607	0.0783758	0.812639	-3.26192	1.93838	1.56302	6.16714	0.757226	7.76364	0.0886361	0.868106	0.723296	-1.85846	0.312903	-0.53696	0.163646	0.644432	0.276367	1.1259	0.929371	0.385336	0.469498	0.0631035	0.754354	0.591295
glpB,b2242,JW2236	13	14	glycerol catabolic process [GO:0019563];glycerol-3-phosphate catabolic process [GO:0046168];anaerobic respiration [GO:0009061]	plasma membrane [GO:0005886];cytosol [GO:0005829];glycerol-3-phosphate dehydrogenase complex [GO:0009331]	FMN binding [GO:0010181];glycerol-3-phosphate dehydrogenase (quinone) activity [GO:0004368];sn-glycerol-3-phosphate:ubiquinone-8 oxidoreductase activity [GO:0052591]	Peripheral membrane protein;Cell inner membrane	Anaerobic glycerol-3-phosphate dehydrogenase subunit B (Anaerobic G-3-P dehydrogenase subunit B) (Anaerobic G3Pdhase B) (EC 1.1.5.3)							0.000369923	0.00827658	2.55804	-0.701582	7.17755	0.445663	0.430775	0.235907	-0.309108	0.382843	0.0356019	0.0385478	1.08836	0.49769	7.92556	0.868295	-0.331879	-0.428634	1.07434	-1.46456	1.34455	-0.440343	-1.84106	2.47335	0.572029	0.179708	0.0730025	-0.162879	-0.461316	0.0242843	0.178772	0.659689	0.0656122	0.0133851	0.567302	0.857382
aroC,b2329,JW2326	16	16	cellular amino acid biosynthetic process [GO:0008652];chorismate biosynthetic process [GO:0009423];aromatic amino acid family biosynthetic process [GO:0009073]	cytosol [GO:0005829]	FMN binding [GO:0010181];chorismate synthase activity [GO:0004107];identical protein binding [GO:0042802];methylated-DNA-[protein]-cysteine S-methyltransferase activity [GO:0003908]		Chorismate synthase (CS) (EC 4.2.3.5) (5-enolpyruvylshikimate-3-phosphate phospholyase) (EPSP phospholyase)		BIOPHYSICOCHEMICAL PROPERTIES: pH dependence: Optimum pH is between 7.5 and 8. {ECO:0000269|PubMed:7978236};					0.109824	0.0180185	0.264948	0.481443	-0.934374	-0.566201	0.182569	1.25013	-1.15836	-0.040151	0.000325777	0.000439566	0.293413	-0.225838	-0.142452	-0.442828	1.92825	5.55621	3.33458	2.3072	0.0889046	0.207452	0.0623733	-0.712894	-0.629838	0.0437962	0.628368	0.528398	-0.790433	-0.762703	0.929158	0.835657	0.950266	0.475912	0.5288	0.965067
glpD,glyD,b3426,JW3389	35	41	glycerol catabolic process [GO:0019563];glycerol-3-phosphate catabolic process [GO:0046168]	glycerol-3-phosphate dehydrogenase complex [GO:0009331];integral component of plasma membrane [GO:0005887]	FAD binding [GO:0071949];sn-glycerol-3-phosphate:ubiquinone oxidoreductase activity [GO:0052590];glycerol-3-phosphate dehydrogenase (quinone) activity [GO:0004368];sn-glycerol-3-phosphate:ubiquinone-8 oxidoreductase activity [GO:0052591];electron transfer activity [GO:0009055]	Cytoplasm	Aerobic glycerol-3-phosphate dehydrogenase (EC 1.1.5.3)							0.0245191	0.00624342	-0.076548	-3.34481	4.58424	0.121814	1.20777	1.34047	1.63097	0.858182	0.000805873	0.187776	3.39409	-0.300357	5.37127	-2.38724	0.177405	-0.619706	-2.49232	-0.124548	-0.0980901	-1.88771	-1.8458	2.49596	1.84207	0.605172	0.677833	0.0164867	0.17556	-0.320262	0.921861	0.0590647	0.0649219	0.0125617	0.0654656	0.545065
glpK,b3926,JW3897	34	35	glycerol catabolic process [GO:0019563];phosphorylation [GO:0016310];glycerol metabolic process [GO:0006071];cellular response to DNA damage stimulus [GO:0006974];glycerol-3-phosphate metabolic process [GO:0006072]	cytosol [GO:0005829]	identical protein binding [GO:0042802];metal ion binding [GO:0046872];methylated-DNA-[protein]-cysteine S-methyltransferase activity [GO:0003908];glycerol kinase activity [GO:0004370];ATP binding [GO:0005524];zinc ion binding [GO:0008270]		Glycerol kinase (EC 2.7.1.30) (ATP:glycerol 3-phosphotransferase) (Glycerokinase) (GK)		BIOPHYSICOCHEMICAL PROPERTIES: pH dependence: Optimum pH is 9.8. {ECO:0000269|PubMed:2985549, ECO:0000269|PubMed:4575199, ECO:0000269|PubMed:5335908, ECO:0000269|PubMed:9817843};					0.52212	0.000275331	-0.690069	-4.73709	8.96182	-3.9507	4.52469	3.44409	7.51908	4.93799	0.00298526	0.0137741	3.31511	0.00339906	5.54172	-1.29823	3.68498	1.95914	3.15281	0.598667	-0.434039	-2.65009	-2.27222	5.22896	0.37443	2.42144	1.82972	-0.647889	1.58348	0.76185	0.66426	0.00804712	0.0230731	1.70463e-07	0.708085	0.0154593
glpQ,b2239,JW2233	32	35	glycerol metabolic process [GO:0006071];lipid metabolic process [GO:0006629]	periplasmic space [GO:0042597]	metal ion binding [GO:0046872];calcium ion binding [GO:0005509];glycerophosphodiester phosphodiesterase activity [GO:0008889]	Periplasm	Glycerophosphodiester phosphodiesterase, periplasmic (Glycerophosphoryl diester phosphodiesterase, periplasmic) (EC 3.1.4.46)		BIOPHYSICOCHEMICAL PROPERTIES: pH dependence: Optimum pH is 7.8. {ECO:0000269|PubMed:2829735};		SIGNAL 1..25; /evidence="ECO:0000269|PubMed:1851953, ECO:0000269|PubMed:8899705"			0.762951	0.0190238	-0.149785	-4.05321	9.35651	-3.1306	4.20309	3.18671	6.37877	4.68418	0.00548909	0.248608	2.03762	-0.434744	12.4877	-4.82818	2.78047	1.60676	3.23551	4.10631	-0.138193	-2.27561	-2.19359	5.14924	0.449026	2.24534	1.68879	-0.612719	1.13517	0.763803	0.890088	0.0228691	0.0282645	2.61542e-07	0.653413	0.0247465
glpR,b3423,JW3386	10	11	glycerol metabolic process [GO:0006071]		DNA-binding transcription factor activity [GO:0003700];DNA binding [GO:0003677]		Glycerol-3-phosphate regulon repressor							0.0430452	0.519216	-0.186995	-0.0138887	-0.440637	1.04846	-0.207411	-1.49746	0.10883	-0.689979	0.00184304	0.200876	0.128978	-1.45975	2.24559	1.08141	-0.24065	-0.509239	-0.462139	-0.536352	-0.158568	-0.0637794	0.0386144	-0.195063	0.525539	-0.169747	-0.876144	-0.762571	0.116991	0.38598	0.874009	0.949146	0.969198	0.845344	0.599208	0.865209
glpT,b2240,JW2234	14	15	glycerol-3-phosphate transmembrane transport [GO:0015794];glycerol metabolic process [GO:0006071];glycerol transport [GO:0015793]	plasma membrane [GO:0005886];integral component of membrane [GO:0016021]	glycerol-phosphate:inorganic phosphate antiporter activity [GO:0015527];organophosphate:inorganic phosphate antiporter activity [GO:0015315];glycerol-3-phosphate transmembrane transporter activity [GO:0015169]	Multi-pass membrane protein;Cell inner membrane	Glycerol-3-phosphate transporter (G-3-P transporter) (G-3-P permease)						TRANSMEM 37..57; /note="Helical; Name=1"; TRANSMEM 64..84; /note="Helical; Name=2"; TRANSMEM 94..112; /note="Helical; Name=3"; TRANSMEM 121..141; /note="Helical; Name=4"; TRANSMEM 161..180; /note="Helical; Name=5"; TRANSMEM 190..207; /note="Helical; Name=6"; TRANSMEM 262..282; /note="Helical; Name=7"; TRANSMEM 288..308; /note="Helical; Name=8"; TRANSMEM 322..341; /note="Helical; Name=9"; TRANSMEM…	0.00347604	0.00157262	1.56989	-3.23857	9.43866	-2.16489	-0.74073	-0.288031	-2.85216	1.50815	0.00252816	0.00912858	2.98146	-0.700879	9.82798	-1.65397	-0.0112605	1.85802	-2.47501	1.98762	0.803461	-1.82954	-2.68917	4.25257	0.531744	-0.46178	-0.213893	0.191712	-1.21234	0.927369	0.421708	0.0673194	0.00716296	2.1133e-05	0.594904	0.644239
glpX,b3925,JW3896	20	18	glycerol metabolic process [GO:0006071];gluconeogenesis [GO:0006094];fructose 1,6-bisphosphate metabolic process [GO:0030388]	cytoplasm [GO:0005737]	fructose 1,6-bisphosphate 1-phosphatase activity [GO:0042132];manganese ion binding [GO:0030145]	Cytoplasm	Fructose-1,6-bisphosphatase 1 class 2 (FBPase 1 class 2) (EC 3.1.3.11) (D-fructose-1,6-bisphosphate 1-phosphohydrolase 1 class 2)		BIOPHYSICOCHEMICAL PROPERTIES: pH dependence: Optimum pH is 7.5-8. {ECO:0000269|PubMed:19073594};					0.0741171	0.0122572	-0.00389435	-0.856177	-0.379018	-1.14707	-0.870757	-1.16082	-1.3542	-0.0129265	0.302635	0.00327146	0.23554	-0.489432	-0.409777	-0.983501	-0.047571	0.138038	0.0380629	0.644183	-0.0583067	-0.524996	-0.522864	-0.261583	-0.215459	-0.53298	-0.691813	-0.215007	-0.320898	0.572386	0.953504	0.599586	0.601069	0.793643	0.829409	0.594048
glsA1,ybaS,b0485,JW0474	9		response to acidic pH [GO:0010447];glutamate biosynthetic process [GO:0006537];negative regulation of growth [GO:0045926];glutamine catabolic process [GO:0006543]	protein-containing complex [GO:0032991]	glutaminase activity [GO:0004359]		Glutaminase 1 (EC 3.5.1.2)							0.00581248	0.222469	-0.363637	-0.396726	14.3989	-1.21167	-0.521919	-0.0252636	0.749722	1.93138											-0.255293	-0.273412	-0.074293	8.02744	-0.502417	-0.341964	-0.070008	0.215782	0.640145	1.01523	0.798497	0.784537	0.940777	9.9524e-16	0.615374	0.732378
gltA,gluT,icdB,b0720,JW0710	24	42	tricarboxylic acid cycle [GO:0006099];protein hexamerization [GO:0034214]	cytosol [GO:0005829]	NADH binding [GO:0070404];identical protein binding [GO:0042802];methylated-DNA-[protein]-cysteine S-methyltransferase activity [GO:0003908];glycerol-3-phosphate dehydrogenase [NAD+] activity [GO:0004367];citrate (Si)-synthase activity [GO:0004108];glycerol dehydrogenase [NAD+] activity [GO:0008888]		Citrate synthase (EC 2.3.3.16)							0.0571592	0.10306	-0.783697	-3.01939	8.99929	-1.48865	0.472446	0.789564	1.42526	0.703395	0.00012263	0.00049273	0.839782	0.336444	4.79682	-0.102743	-2.44265	-1.07809	-4.98746	1.7188	-0.485308	-1.70952	-1.28039	5.30075	0.782021	0.202526	0.376172	0.117472	0.465564	-0.103359	0.627458	0.0873549	0.20041	1.15329e-07	0.434202	0.839506
gltB,aspB,b3212,JW3179	59	38	glutamate biosynthetic process [GO:0006537];ammonia assimilation cycle [GO:0019676];L-glutamate biosynthetic process [GO:0097054]	cytosol [GO:0005829]	metal ion binding [GO:0046872];oxidoreductase activity [GO:0016491];glutamate synthase (NADPH) activity [GO:0004355];nitrite reductase [NAD(P)H] activity [GO:0008942];glycerol-3-phosphate dehydrogenase [NAD(P)+] activity [GO:0047952];3 iron, 4 sulfur cluster binding [GO:0051538];glycerol-3-phosphate dehydrogenase [NAD+] activity [GO:0004367];succinate-semialdehyde dehydrogenase [NAD(P)+] activity…		Glutamate synthase [NADPH] small chain (EC 1.4.1.13) (Glutamate synthase subunit beta) (GLTS beta chain) (NADPH-GOGAT);Glutamate synthase [NADPH] large chain (EC 1.4.1.13) (Glutamate synthase subunit alpha) (GLTS alpha chain) (NADPH-GOGAT)		BIOPHYSICOCHEMICAL PROPERTIES: pH dependence: Optimum pH is 7.6. {ECO:0000269|PubMed:4565085};					0.000488782	0.00109413	1.61784	-1.09575	1.50352	-2.20939	1.98457	2.35642	1.77423	-0.041117	0.000484625	0.0557213	0.614636	-0.786803	1.65183	-3.51266	0.786698	0.200605	0.627134	-2.24944	0.829713	-0.65618	-1.54207	-0.118772	-0.665979	1.03053	1.23414	0.14744	-0.171354	-1.36901	0.406701	0.511708	0.123057	0.905456	0.505425	0.302762
gltD,aspB,b3213,JW3180	12		glutamate biosynthetic process [GO:0006537];ammonia assimilation cycle [GO:0019676];L-glutamate biosynthetic process [GO:0097054]	cytosol [GO:0005829]	metal ion binding [GO:0046872];oxidoreductase activity [GO:0016491];glutamate synthase (NADPH) activity [GO:0004355];nitrite reductase [NAD(P)H] activity [GO:0008942];glycerol-3-phosphate dehydrogenase [NAD(P)+] activity [GO:0047952];glycerol-3-phosphate dehydrogenase [NAD+] activity [GO:0004367];3 iron, 4 sulfur cluster binding [GO:0051538];succinate-semialdehyde dehydrogenase [NAD(P)+] activity…		Glutamate synthase [NADPH] small chain (EC 1.4.1.13) (Glutamate synthase subunit beta) (GLTS beta chain) (NADPH-GOGAT)		BIOPHYSICOCHEMICAL PROPERTIES: pH dependence: Optimum pH is 7.6. {ECO:0000269|PubMed:4565085};					0.00152655	0.00178537	2.11809	-0.166535	2.31696	-1.03558	0.368152	1.00224	0.859093	-0.188497											1.10364	-0.147365	-1.30718	0.0527206	-0.53204	0.145417	0.492628	0.291036	0.212653	-0.708193	0.269748	0.882844	0.191151	0.957955	0.594698	0.884382
gltI,ybeJ,yzzK,b0655,JW5092	28	28	L-aspartate transmembrane transport [GO:0070778];L-glutamate transmembrane transport [GO:0015813]	outer membrane-bounded periplasmic space [GO:0030288]	glutamate binding [GO:0016595];aspartate binding [GO:0070335]	Periplasm	Glutamate/aspartate import solute-binding protein				SIGNAL 1..22; /evidence="ECO:0000269|Ref.6"			0.00060836	0.014179	0.115894	-0.659434	7.01416	-2.86278	1.11275	2.32141	2.92393	0.780006	0.558343	0.000103252	0.187108	-0.0860638	13.8952	-3.39298	3.15064	0.500238	5.36071	3.49559	0.00728634	-0.417264	-0.480725	3.72114	-1.26267	0.553138	1.21497	0.605662	0.935587	-0.900211	0.994186	0.676485	0.630712	0.000198322	0.206707	0.580169
gltX,b2400,JW2395	39	39	glutamyl-tRNA aminoacylation [GO:0006424]	cytosol [GO:0005829]	glutamate-tRNA ligase activity [GO:0004818];tRNA binding [GO:0000049];zinc ion binding [GO:0008270];ATP binding [GO:0005524]	Cytoplasm	Glutamate--tRNA ligase (EC 6.1.1.17) (Glutamyl-tRNA synthetase) (GluRS)			PTM: Phosphorylated by HipA on Ser-239 in the presence but not absence of tRNA(Glu). Phosphorylated protein cannot aminoacylate tRNA(Glu). {ECO:0000269|PubMed:24095282, ECO:0000269|PubMed:24343429}.				0.00135177	0.151755	0.120368	0.27519	-2.33876	0.333786	-0.144364	0.0711421	-0.53737	0.292143	0.000179171	0.062338	-0.189311	-0.560514	-2.62587	-0.536637	-0.581392	-1.19962	-1.41935	-0.444787	0.00973642	0.0945132	0.0286025	-1.40273	-0.0240889	-0.135224	-0.0172186	0.0618316	-0.271375	0.0648402	0.992232	0.924702	0.977182	0.160696	0.980782	0.892434
gluQ,yadB,b0144,JW5892	6	6	glutamyl-tRNA aminoacylation [GO:0006424];tRNA wobble base modification [GO:0002097]	cytosol [GO:0005829]	glutamate-tRNA ligase activity [GO:0004818];zinc ion binding [GO:0008270];ATP binding [GO:0005524]		Glutamyl-Q tRNA(Asp) synthetase (Glu-Q-RSs) (EC 6.1.1.-)							0.0433994	0.00118896	-0.330446	0.423917	-0.926976	1.60328	-0.117789	-0.211294	-0.302769	0.150582	0.00782957	0.0210461	-0.588451	0.0400704	-1.93672	1.9678	-0.310727	-0.144359	-0.184549	-0.874189	-0.237119	0.175952	0.356897	-0.382819	0.589617	-0.120673	-0.171874	-0.107375	-0.157465	0.14198	0.812565	0.860331	0.721169	0.701854	0.555448	0.90395
glyA,b2551,JW2535	30	31	one-carbon metabolic process [GO:0006730];glycine catabolic process [GO:0006546];L-serine biosynthetic process [GO:0006564];tetrahydrofolate metabolic process [GO:0046653];glycine biosynthetic process from serine [GO:0019264];folic acid metabolic process [GO:0046655];tetrahydrofolate interconversion [GO:0035999];L-serine catabolic process [GO:0006565]	cytosol [GO:0005829];membrane [GO:0016020];cytoplasm [GO:0005737]	serine binding [GO:0070905];identical protein binding [GO:0042802];methylated-DNA-[protein]-cysteine S-methyltransferase activity [GO:0003908];cobalt ion binding [GO:0050897];glycine hydroxymethyltransferase activity [GO:0004372];pyridoxal phosphate binding [GO:0030170];zinc ion binding [GO:0008270]	Cytoplasm	Serine hydroxymethyltransferase (SHMT) (Serine methylase) (EC 2.1.2.1)							0.000206394	0.373432	0.847313	-0.419222	2.45507	-0.322674	0.173324	-0.531569	2.48955	-0.850783	0.00476259	0.0099894	1.01936	0.189928	3.30293	-0.253555	0.0726872	1.05799	1.87622	-1.05571	0.407793	-0.28573	-0.749697	0.824196	-0.0033073	0.0387335	-0.347248	-0.442156	1.21214	-0.230968	0.683425	0.775085	0.453437	0.409828	0.997361	0.969103
glyQ,glyS(A),b3560,JW3531	13	61	glycyl-tRNA aminoacylation [GO:0006426]	cytosol [GO:0005829]	glycine-tRNA ligase activity [GO:0004820];ATP binding [GO:0005524]	Cytoplasm	Glycine--tRNA ligase alpha subunit (EC 6.1.1.14) (Glycyl-tRNA synthetase alpha subunit) (GlyRS)							0.000634299	0.000100327	-0.571704	-0.5885	-1.77403	-1.36935	-0.498338	-1.37994	-2.31456	-0.413962	0.00253807	0.0160522	-0.0333135	-0.441853	-2.18669	-1.21887	-0.225866	0.138359	-0.989532	-0.154664	-0.369225	-0.378422	-0.0653712	-0.714537	-0.483749	-0.329052	-0.811797	-0.538919	-1.05069	0.472773	0.71196	0.705117	0.947878	0.474895	0.628564	0.742116
glyS,glyS(B),b3559,JW3530	62		glycyl-tRNA aminoacylation [GO:0006426];arginyl-tRNA aminoacylation [GO:0006420]	cytosol [GO:0005829]	glycine-tRNA ligase activity [GO:0004820];arginine-tRNA ligase activity [GO:0004814];ATP binding [GO:0005524]	Cytoplasm	Glycine--tRNA ligase beta subunit (EC 6.1.1.14) (Glycyl-tRNA synthetase beta subunit) (GlyRS)							0.000258646	0.000404429	0.0892967	-0.216298	-1.70717	-0.431536	-1.22369	-1.314	-2.45535	-0.742902											-0.00727759	-0.174614	-0.223511	-1.03988	-0.174033	-0.726237	-0.775688	-0.105625	-0.730603	0.256544	0.994193	0.861383	0.823138	0.298397	0.861839	0.467693
gmhA,lpcA,tfrA,yafI,b0222,JW0212	15	17	lipopolysaccharide core region biosynthetic process [GO:0009244];D-glycero-D-manno-heptose 7-phosphate biosynthetic process [GO:2001061];protein homotetramerization [GO:0051289]	cytosol [GO:0005829];cytoplasm [GO:0005737]	carbohydrate derivative binding [GO:0097367];identical protein binding [GO:0042802];methylated-DNA-[protein]-cysteine S-methyltransferase activity [GO:0003908];D-sedoheptulose 7-phosphate isomerase activity [GO:0008968];zinc ion binding [GO:0008270]	Cytoplasm	Phosphoheptose isomerase (EC 5.3.1.28) (Sedoheptulose 7-phosphate isomerase)							0.0250421	0.340579	-0.481347	-0.080223	1.61338	0.478809	1.40244	-0.948934	-0.59159	-1.62623	0.0188082	0.00939919	0.435845	0.270418	1.4361	-0.127555	-0.186678	-1.26148	-0.601559	-1.60703	-0.319748	-0.100102	0.163472	1.09085	0.249938	0.711769	-0.575787	-1.34373	-1.14806	-0.427045	0.749159	0.920263	0.870147	0.275341	0.802635	0.476608
gmhB,yaeD,b0200,JW0196	6	6	lipopolysaccharide core region biosynthetic process [GO:0009244];ADP-L-glycero-beta-D-manno-heptose biosynthetic process [GO:0097171]	cytosol [GO:0005829]	magnesium ion binding [GO:0000287];D,D-heptose 1,7-bisphosphate phosphatase activity [GO:0034200];zinc ion binding [GO:0008270]	Cytoplasm	D-glycero-beta-D-manno-heptose-1,7-bisphosphate 7-phosphatase (EC 3.1.3.82) (D,D-heptose 1,7-bisphosphate phosphatase) (HBP phosphatase)		BIOPHYSICOCHEMICAL PROPERTIES: pH dependence: Optimum pH is between 6 and 7.5. {ECO:0000269|PubMed:16990279, ECO:0000269|PubMed:20050699};					0.233971	0.00111056	0.366231	0.473095	1.11963	0.333796	-0.061336	-0.222504	-0.397253	0.185986	0.201126	0.00169296	0.4467	0.0798065	1.14395	-0.113435	-0.313975	-0.671268	-0.660303	-0.363307	0.144365	0.202881	0.00234203	0.356368	-0.132451	-0.0897603	-0.178012	-0.144426	-0.240114	0.167505	0.885212	0.839228	0.998131	0.721565	0.894627	0.928478
gmk,spoR,b3648,JW3623	10	11		cytosol [GO:0005829]	guanylate kinase activity [GO:0004385];identical protein binding [GO:0042802];ATP binding [GO:0005524];methylated-DNA-[protein]-cysteine S-methyltransferase activity [GO:0003908]	Cytoplasm	Guanylate kinase (EC 2.7.4.8) (GMP kinase)							0.12976	0.000749558	0.0211041	1.02732	-3.4841	1.31667	-0.0580098	-0.532248	-0.193148	-1.08938	0.150302	0.195347	-0.246833	0.157547	-4.26344	0.601427	-0.766134	-1.09867	-1.02107	-0.650867	-0.0446182	0.506359	0.494803	-1.97554	0.102267	-0.087939	-0.34762	-0.315856	-0.130173	-0.361245	0.964412	0.612605	0.620739	0.0482069	0.918545	0.929925
gnd,b2029,JW2011	51	50	pentose-phosphate shunt [GO:0006098];pentose-phosphate shunt, oxidative branch [GO:0009051];D-gluconate catabolic process [GO:0046177]	cytosol [GO:0005829]	phosphogluconate dehydrogenase (decarboxylating) activity [GO:0004616];identical protein binding [GO:0042802];NADP binding [GO:0050661];methylated-DNA-[protein]-cysteine S-methyltransferase activity [GO:0003908];protein homodimerization activity [GO:0042803];glycerol-3-phosphate dehydrogenase [NAD(P)+] activity [GO:0047952];glycerol-3-phosphate dehydrogenase [NAD+] activity [GO:0004367];succinate…		6-phosphogluconate dehydrogenase, decarboxylating (EC 1.1.1.44)							0.0226203	0.000474928	0.00229506	-0.140274	-0.950076	-0.860776	-0.253763	-0.420775	-1.64892	-1.16879	0.0145818	0.046059	0.624676	-0.187643	0.50302	-1.26147	-1.24787	-1.65972	-1.17046	-0.774699	-0.0549175	-0.132985	-0.134242	-0.57767	-0.450703	-0.195128	-0.28658	-0.147626	-0.82013	-0.465767	0.956204	0.894205	0.893211	0.563487	0.652203	0.845292
gnsA,yccL,b4517,JW0976	6	8		cytosol [GO:0005829]	identical protein binding [GO:0042802];methylated-DNA-[protein]-cysteine S-methyltransferase activity [GO:0003908]		Protein GnsA							0.0121319	0.000427236	0.555167	1.90754	-0.782784	5.24845	-0.272326	3.41779	0.739646	3.43954	0.215924	0.146085	-0.943632	1.11865	-0.718674	3.01901	-0.482118	3.19846	-0.639059	4.43747	0.247821	0.988348	0.684352	-0.788803	1.77323	-0.205293	1.81532	1.96444	0.497957	-0.0442643	0.804273	0.322982	0.493753	0.430227	0.0761912	0.837343
gnsB,ydfY,b1550,JW5253	10			cytosol [GO:0005829]			Protein GnsB							0.00680875	0.00306252	0.801611	1.89757	2.0286	5.43927	-0.127109	1.48352	-0.775989	1.16882											0.382768	0.982889	0.543947	0.615694	1.88318	-0.125776	0.756164	0.825766	-0.411485	-0.228497	0.701892	0.325662	0.586478	0.538097	0.0596766	0.899909
gntK,b3437,JW3400	5		D-gluconate catabolic process [GO:0046177]		gluconokinase activity [GO:0046316];ATP binding [GO:0005524]		Thermoresistant gluconokinase (EC 2.7.1.12) (Gluconate kinase 2)							0.0370836	0.180082	-0.546453	-0.379419	-1.62882	1.64231	-0.144627	-0.198862	-0.280014	-0.830209											-0.355399	-0.263935	0.0352897	-0.648853	1.05087	-0.135369	-0.165066	-0.0858719	-0.130309	-0.401884	0.722291	0.79183	0.971849	0.516433	0.293316	0.89232
gntR,b3438,JW5946	13	13	regulation of transcription, DNA-templated [GO:0006355];D-gluconate catabolic process [GO:0046177];cellular response to DNA damage stimulus [GO:0006974];negative regulation of transcription, DNA-templated [GO:0045892];positive regulation of transcription, DNA-templated [GO:0045893]	cytosol [GO:0005829]	DNA-binding transcription factor activity [GO:0003700];transcription cis-regulatory region binding [GO:0000976]		HTH-type transcriptional regulator GntR (Gluconate utilization system GNT-I transcriptional repressor)							0.0297276	0.0994542	0.746708	1.13671	3.07889	1.69576	-0.235987	-0.278706	-1.36159	-1.5871	0.000718281	0.0016702	-0.968495	-0.377868	-0.49624	-0.381541	0.125427	-1.51908	-0.0383518	-2.19052	0.352705	0.566258	0.157379	1.22087	0.249951	-0.185395	-0.208787	-0.0795663	-0.672526	-0.772621	0.72431	0.571219	0.874946	0.222135	0.802625	0.852919
gntT,gntM,usgA,yhgC,b3415,JW5690	5	5	carbohydrate transport [GO:0008643];gluconate transmembrane transport [GO:0035429];D-gluconate catabolic process [GO:0046177]	plasma membrane [GO:0005886];membrane [GO:0016020];integral component of plasma membrane [GO:0005887]	gluconate transmembrane transporter activity [GO:0015128]	Multi-pass membrane protein;Cell inner membrane	High-affinity gluconate transporter (Gluconate permease) (Gnt-I system)						TRANSMEM 2..22; /note="Helical"; /evidence="ECO:0000255"; TRANSMEM 23..43; /note="Helical"; /evidence="ECO:0000255"; TRANSMEM 52..72; /note="Helical"; /evidence="ECO:0000255"; TRANSMEM 108..128; /note="Helical"; /evidence="ECO:0000255"; TRANSMEM 134..154; /note="Helical"; /evidence="ECO:0000255"; TRANSMEM 174..194; /note="Helical"; /evidence="ECO:0000255"; TRANSMEM 222..242; /note="Helical"; /evi…	0.174257	0.000729062	-0.328223	-1.22414	-0.804611	-1.17392	-0.112926	-2.80494	-3.05273	-4.04517	0.0053634	0.00173493	-0.092856	-0.301114	-1.76951	-1.34196	-0.459052	-3.51202	-1.85408	-4.16767	-0.235901	-0.726485	-0.546758	-0.317032	-0.0286765	-0.11801	-1.59209	-1.53026	-1.66594	-0.735292	0.813509	0.467542	0.584545	0.751219	0.977123	0.90606
gor,b3500,JW3467	28	28	cellular response to oxidative stress [GO:0034599];cell redox homeostasis [GO:0045454];glutathione metabolic process [GO:0006749]	cytosol [GO:0005829];membrane [GO:0016020]	NADP binding [GO:0050661];FAD binding [GO:0071949];nitrite reductase [NAD(P)H] activity [GO:0008942];glycerol-3-phosphate dehydrogenase [NAD(P)+] activity [GO:0047952];glutathione-disulfide reductase (NADPH) activity [GO:0004362];glycerol-3-phosphate dehydrogenase [NAD+] activity [GO:0004367];succinate-semialdehyde dehydrogenase [NAD(P)+] activity [GO:0009013];glycerol-3-phosphate dehydrogenase […	Cytoplasm	Glutathione reductase (GR) (GRase) (EC 1.8.1.7)							0.00967285	0.00449616	-0.371262	0.114439	0.478023	0.636873	1.83021	0.014838	0.197266	-1.37296	0.00669997	0.285951	0.394184	0.519232	1.12664	-0.344797	0.490649	-1.54412	-1.81268	-1.08628	-0.259468	0.00648965	0.209784	0.408873	0.229898	0.946004	-0.0480493	-1.05023	-0.950335	-0.816097	0.795274	0.994822	0.833836	0.682633	0.818171	0.344146
gph,yhfE,b3385,JW3348	10	10	glycolate biosynthetic process [GO:0046295];DNA repair [GO:0006281];carbohydrate metabolic process [GO:0005975];dephosphorylation [GO:0016311]	cytosol [GO:0005829]	magnesium ion binding [GO:0000287];phosphoglycolate phosphatase activity [GO:0008967];chloride ion binding [GO:0031404]		Phosphoglycolate phosphatase (PGP) (PGPase) (EC 3.1.3.18)		BIOPHYSICOCHEMICAL PROPERTIES: pH dependence: Optimum pH is 6.9. {ECO:0000269|PubMed:13129953, ECO:0000269|PubMed:16990279};					0.354708	0.0162494	0.165279	0.335477	-0.669018	0.937581	-0.0241517	-0.297576	0.262166	-0.569391	0.0464252	0.0145298	0.159068	0.940517	-0.533759	1.54061	1.23293	0.774859	1.40197	1.22849	0.0343283	0.127525	0.0370223	-0.513015	0.273523	-0.0693992	-0.21912	-0.205895	0.100606	-0.205013	0.972615	0.898525	0.970467	0.607941	0.784451	0.944672
gpmA,gpm,pgm,pgmA,b0755,JW0738	28	37	carbohydrate metabolic process [GO:0005975];gluconeogenesis [GO:0006094];canonical glycolysis [GO:0061621];glucose metabolic process [GO:0006006]	cytosol [GO:0005829];cytoplasm [GO:0005737]	magnesium ion binding [GO:0000287];phosphoglucomutase activity [GO:0004614];ATP binding [GO:0005524];2,3-bisphosphoglycerate-dependent phosphoglycerate mutase activity [GO:0046538]	Cytoplasm	2,3-bisphosphoglycerate-dependent phosphoglycerate mutase (BPG-dependent PGAM) (PGAM) (Phosphoglyceromutase) (dPGM) (EC 5.4.2.11);Phosphoglucomutase (PGM) (EC 5.4.2.2) (Glucose phosphomutase)		BIOPHYSICOCHEMICAL PROPERTIES: pH dependence: Optimum pH is 9. {ECO:0000269|PubMed:14216423};;					0.000453457	0.0009717	0.189145	1.22911	-0.874248	1.76832	-0.427129	-0.944819	2.36835	-1.44959	0.00431874	0.000643617	0.248639	-0.148167	1.00006	-0.448461	-0.887101	-1.89399	-2.68863	-0.211208	0.0473969	0.616858	0.513287	-0.638462	0.239083	-0.290059	-0.573534	-0.339649	1.47456	-0.332576	0.962197	0.537328	0.607751	0.523173	0.811041	0.771771
gpmB,ytjC,b4395,JW4358	14	16	glycolytic process [GO:0006096]	cytoplasm [GO:0005737]	intramolecular transferase activity, phosphotransferases [GO:0016868];phosphoglycerate mutase activity [GO:0004619];phosphatase activity [GO:0016791]		Probable phosphoglycerate mutase GpmB (EC 5.4.2.-) (PGAM) (Phosphoglyceromutase)							0.0116348	0.120569	-0.050979	0.259964	-1.75192	1.91639	0.248773	-0.483678	-0.73026	-0.815883	0.00578117	0.00150502	-0.490271	0.519205	-3.1893	2.02736	0.463375	-1.50375	-0.856745	-2.65327	-0.0840891	0.0861757	0.114091	-0.987568	0.850843	0.0800479	-0.321024	-0.457246	-0.592269	-0.238082	0.932986	0.931327	0.909166	0.323364	0.394856	0.936199
gpmI,pgmI,yibO,b3612,JW3587	39	38	glucose catabolic process [GO:0006007];cellular carbohydrate metabolic process [GO:0044262];glycolytic process [GO:0006096];response to oxidative stress [GO:0006979]	cytosol [GO:0005829];cytoplasm [GO:0005737]	2,3-bisphosphoglycerate-independent phosphoglycerate mutase activity [GO:0046537];manganese ion binding [GO:0030145]		2,3-bisphosphoglycerate-independent phosphoglycerate mutase (BPG-independent PGAM) (Phosphoglyceromutase) (iPGM) (EC 5.4.2.12)							0.00161374	0.00156709	0.717988	-0.463115	-0.453564	-0.886277	0.493277	-0.578576	-2.16036	-0.608327	0.00286031	0.00272222	1.15506	0.344391	2.1647	-0.745582	0.226392	-0.349609	-1.8923	-0.171685	0.336979	-0.309765	-0.702918	-0.697688	-0.287887	0.213932	-0.372988	-0.643095	-1.50924	-0.0724653	0.736133	0.75674	0.482107	0.485372	0.773433	0.8306
gppA,gpp,b3779,JW5603	11		guanosine tetraphosphate biosynthetic process [GO:0015970];GMP salvage [GO:0032263];response to starvation [GO:0042594];XMP salvage [GO:0032265];phosphorus metabolic process [GO:0006793];IMP salvage [GO:0032264];purine ribonucleoside salvage [GO:0006166];guanosine pentaphosphate catabolic process [GO:0015974];protein homotetramerization [GO:0051289];nucleobase-containing small molecule interconve…	plasma membrane [GO:0005886];cytosol [GO:0005829]	hypoxanthine phosphoribosyltransferase activity [GO:0004422];guanosine-5'-triphosphate,3'-diphosphate diphosphatase activity [GO:0008894];magnesium ion binding [GO:0000287];xanthine phosphoribosyltransferase activity [GO:0000310];guanosine tetraphosphate binding [GO:0097216];pyrophosphatase activity [GO:0016462];guanine phosphoribosyltransferase activity [GO:0052657]	Peripheral membrane protein;Cell inner membrane	Guanosine-5'-triphosphate,3'-diphosphate pyrophosphatase (EC 3.6.1.40) (Guanosine pentaphosphate phosphohydrolase) (pppGpp-5'-phosphohydrolase)		BIOPHYSICOCHEMICAL PROPERTIES: pH dependence: Optimum pH is 9. {ECO:0000269|PubMed:6130093};					0.0646544	0.00501411	-0.114992	0.458886	-0.192518	-0.254535	-0.316905	-1.39234	-0.180434	-1.12072											-0.119141	0.1951	0.258067	-0.0986258	-0.446826	-0.229704	-0.818588	-0.645058	0.0185542	0.0925599	0.905164	0.845314	0.796355	0.921435	0.655	0.818322
gpr,mgrA,yghZ,b3001,JW2970	23		cellular response to DNA damage stimulus [GO:0006974];methylglyoxal catabolic process [GO:0051596]		oxidoreductase activity, acting on the CH-OH group of donors, NAD or NADP as acceptor [GO:0016616];D-threo-aldose 1-dehydrogenase activity [GO:0047834];glycerol-3-phosphate dehydrogenase [NAD(P)+] activity [GO:0047952];glycerol-3-phosphate dehydrogenase [NAD+] activity [GO:0004367];succinate-semialdehyde dehydrogenase [NAD(P)+] activity [GO:0009013];glycerol-3-phosphate dehydrogenase [NADP+] acti…		L-glyceraldehyde 3-phosphate reductase (GAP reductase) (EC 1.1.1.-)							0.418591	0.0116718	0.845697	-0.3781	6.86607	-0.196619	0.364378	-0.269095	8.17109	-0.0770601											0.406909	-0.263213	-0.726295	3.24043	0.0432003	0.14335	-0.203524	-0.403049	4.21859	0.0489796	0.684075	0.792387	0.467658	0.00119348	0.965542	0.886014
gpsA,b3608,JW3583	14	15	glycerol-3-phosphate biosynthetic process [GO:0046167];carbohydrate metabolic process [GO:0005975];glycerol-3-phosphate catabolic process [GO:0046168];glycerophospholipid biosynthetic process [GO:0046474];glycerol-3-phosphate metabolic process [GO:0006072]	cytosol [GO:0005829];glycerol-3-phosphate dehydrogenase complex [GO:0009331]	glycerol-3-phosphate dehydrogenase [NAD(P)+] activity [GO:0047952];glycerol-3-phosphate dehydrogenase [NAD+] activity [GO:0004367];succinate-semialdehyde dehydrogenase [NAD(P)+] activity [GO:0009013];glycerol-3-phosphate dehydrogenase [NADP+] activity [GO:0106257];NAD binding [GO:0051287];aldehyde dehydrogenase [NAD(P)+] activity [GO:0004030];alcohol dehydrogenase [NAD(P)+] activity [GO:0018455];…	Cytoplasm	Glycerol-3-phosphate dehydrogenase [NAD(P)+] (EC 1.1.1.94) (NAD(P)H-dependent glycerol-3-phosphate dehydrogenase)							0.000177833	0.000304051	0.343982	0.221328	-0.736462	1.06952	-1.09362	-1.56221	-2.51145	-1.15625	0.00419451	0.0011949	0.14337	0.034619	-0.357795	1.32377	-1.89922	-2.97955	-3.43597	-0.565789	0.132182	0.0650195	-0.123337	-0.647799	0.408273	-0.655016	-0.911604	-0.312762	-0.832542	0.16612	0.894841	0.948159	0.901841	0.517115	0.683073	0.512458
[truncated: 1,465 more rows]
[truncated: 80 more columns]
