# Supplementary material for: Bactericidal effect of tetracycline in E. coli strain ED1a may be associated with ribosome dysfunction
Source: Nat Commun. 2024 Jun 5;15:4783. doi: 10.1038/s41467-024-49084-5 (PMC11153495; doi:10.1038/s41467-024-49084-5)
Supplement: Supplementary file 6 — Source Data [file 41467_2024_49084_MOESM6_ESM.xlsx]

## Sheet: Fig. 1a
Fig. 1a
Time, min	K-12			ED1a
0	0.00161	0.0027	0.0072	0.001384	0.0019	0.0011
60	0.0125	0.0186	0.0103	0.0187	0.0153	0.0174
110	0.0327	0.0402	0.028	0.0457	0.0459	0.0438
125	0.0478	0.061	0.0402	0.0666	0.0625	0.0641
140	0.0854	0.0885	0.0832	0.1355	0.137	0.1304
160	0.1494	0.151	0.1403	0.2354	0.245	0.2312
180	0.2661	0.255	0.237	0.4248	0.486	0.4196
200	0.3859	0.4	0.375	0.6878	0.672	0.669
220	0.6253	0.667	0.62	0.9745	0.929	0.937
240	0.9256	1.001	0.929	1.3476	1.414	1.2972
260	1.1656	1.174	1.15	1.4801	1.5272	1.4759
280	1.3492	1.418	1.301	1.5968	1.663	1.591
300	1.5792	1.502	1.544	1.7432	1.78432	1.7381
320	1.7672	1.92	1.745	1.8536	1.8847	1.841
340	1.9336	1.98	1.877	1.9604	1.963	1.9252
360	2.08	2.111	1.956	2.0564	2.091	2.003
380	2.184	2.222	2.198	2.1556	2.2243	2.1677
420	2.406	2.404	2.243	2.48	2.493	2.376
480	2.528	2.569	2.57	2.592	2.554	2.5336
540	2.575	2.586	2.511	2.591	2.576	2.5551
600	2.5782	2.598	2.674	2.61	2.617	2.596
720	2.6104	2.602	2.69	2.632	2.631	2.618
1080	2.6147	2.619	2.632	2.688	2.701	2.697
1200	2.6202	2.641	2.6571	2.7101	2.726	2.723
1320	2.6514	2.602	2.673	2.7499	2.757	2.7384
1440	2.65	2.67	2.69	2.7328	2.7417	2.7432
1560	2.65	2.664	2.718	2.741	2.75	2.769

## Sheet: Fig. 1b
Fig. 1b
Time, min	K-12 LB doubling			ED1a LB doubling			K-12 TET doubling			ED1a TET doubling
0	0.09175	0.11685	0.10135	0.14093	0.12869	0.146413	0.09175	0.11685	0.10135	0.14093	0.12869	0.146413
30	0.2523	0.3001	0.2854	0.3655	0.358615	0.384965	0.1373	0.1581	0.1537	0.189805	0.18751	0.209695
180	2.8885	2.596	2.5055	2.85047	2.9818	2.59123	0.1788	0.2205	0.2093	0.21131	0.21454	0.227205

## Sheet: Fig. 1c
Fig. 1c
Time, min	K-12 LB			ED1a LB			K-12 TET 8 ug/mL			ED1a TET 8 ug/mL
0	1930000	2080000	1080000	2880000	2050000	3130000	1930000	2080000	1080000	2880000	2050000	3130000
30	6900000	8200000	3850000	8200000	11000000	10000000	1500000	1200000	950000	1050000	1650000	1300000
180	192000000	112000000	112000000	162000000	168000000	146000000	695000	880000	910000	10500	17500	7350

## Sheet: Fig. 1d
Fig. 1d
TET, ug/ml	K-12			ED1a
0	0.2013	0.1893	0.20553	0.2625	0.1935	0.22596
8	0.2034	0.1872	0.25636	0.3884	0.4074	0.31296
16	0.3285	0.2401	0.28985	0.5181	0.4462	0.5
32	0.5042	0.51725	0.46988	1.1514	1.05485	1.07423
64	0.9615	1.05485	1.07423	1.6932	1.46905	1.6794

## Sheet: Fig. 1e
Fig. 1e
	K-12, CFU/ml at different TET treatment
Time, min	0 ug/ml		1 ug/ml		2 ug/ml		4 ug/ml		8 ug/ml		16 ug/ml		32 ug/ml
0	24000000	160000000	24000000	160000000	24000000	160000000	24000000	160000000	24000000	160000000	24000000	160000000	24000000	160000000
30	600000000	400000000	100000000	100000000	80000000	100000000	120000000	100000000	100000000	80000000	120000000	80000000	100000000	94000000
180	1200000000	860000000	20000000	100000000	20000000	80000000	40000000	80000000	0	120000000	60000000	46000000	20000000	36000000
1200	1400000000	1400000000	17000000	44000000	20000000	40000000	20000000	40000000	20000000	40000000	20000000	40000000	1600000	600000

## Sheet: Fig. 1f
Fig. 1f
	ED1a, CFU/ml at different TET treatment
Time, min	0 ug/ml		1 ug/ml		2 ug/ml		4 ug/ml		8 ug/ml		16 ug/ml		32 ug/ml
0	200000000	200000000	200000000	200000000	200000000	200000000	200000000	200000000	200000000	200000000	200000000	200000000	200000000	200000000
30	500000000	500000000	200000000	150000000	160000000	160000000	220000000	160000000	160000000	160000000	80000000	120000000	40000000	50000000
180	800000000	1200000000	20000000	160000000	20000000	160000000	20000000	60000000	20000000	60000000	66000	60000	16000	17600
1200	1200000000	1200000000	24600000	60000000	19600000	14000000	20000000	600000	300000	3000000	6000	6000	200	40

## Sheet: Fig. 4f
Fig. 4f
Intermembrane distance, nm
K-12 LB (T1)	K-12 TET (T2)	ED1a LB (T1)	ED1a TET (T2)
32.41	33.77	25.6	34.96
32.41	35.47	28.85	25.96
31.56	34.79	26.28	30.31
31.56	34.45	30.04	34.11
31.56	33.77	34.11	34.79
31.39	34.45	26.98	25.29
30.72	34.79	27.47	33.94
30.38	34.79	28.34	33.81
30.55	34.28	28.82	35.64
30.72	34.28	26.81	36.34
31.06	33.09	26.79	37.45
31.39	33.77	24.44	38.45
31.73	33.26	22.74	38.62
31.06	33.09	25.3	39.79
32.58	32.75	24.37	42.76
31.22	32.75	25.79	42.96
31.73	31.9	25.14	43.62
31.9	31.22	26.3	45.35
32.41	30.38	25.29	45.94
32.92	30.38	24.27	45.45
32.92	29.7	25.62	46.82
32.92	30.55	25.96	46.47
32.24	30.55	26.13	47.69
29.02	30.21	26.98	48.7
29.36	30.55	26.47	47.79
29.02	30.89	27.49	47.74
29.53	31.39	26.64	44.8
29.02	31.39	27.83	45.99
28.51	31.67	27.66	44.45
30.38	31.06	26.32	44.79
30.21	31.39	26.3	43.45
31.22	30.99	26.81	44.11
31.56	30.04	26.64	43.28
31.73	30.38	28.34	43.11
31.22	30.38	29.19	42.96
30.04	29.87	29.02	42.26
30.72	31.06	29.7	42.81
30.55	30.72	29.7	42.11
31.22	29.53	30.89	41.64
31.39	31.56	28.68	42.45
31.06	31.56	29.87	42.28
29.36	32.07	29.87	41.95
28.68	32.75	20.87	40.79
28	32.07	29.19	41.3
27.66	32.07	28.51	40.79
27.89	30.89	28.51	38.73
28.17	30.89	28.34	34.62
27.72	31.9	28	26.3
27.49	31.73	27.83	25.45
28.51	32.41	28.51	26.47
28.51	32.58	27.64	27.3
29.53	33.26	28.36	30.81
28.68	33.09	30.21	34.11
29.19	33.43	29.36	32.64
29.53	33.43	29.53	31.79
29.53	32.75	29.62	32.6
29.19	33.6	28.32	32.92
29.53	33.6	28.51	32.24
29.87	33.77	28.13	32.41
29.53	34.28	27.98	29.53
30.21	35.81	28.15	29.36
29.87	36.15	27.47	30.72
28.85	27.66	28	31.73
29.87	28.51	27.28	30.89
30.55	28.51	28.34	30.38
32.07	28.39	28.51	34.96
32.07	28.364	27.64	35.64
30.04	28.29	27.81	35.3
28.51	28.76	28.51	36.15
31.73	30.89	28.85	35.98
30.38	27.66	27.79	35.98
31.39	29.02	30.04	36.32
31.56	28.34	30.21	24.61
31.22	28.17	28.99	36.99
30.55	28.17	30.55	26.3
30.21	29.02	29.4	30.38
29.7	28.85	29.81	31.22
29.19	29.19	29.13	30.55
29.02	28	30.72	32.75
29.36	27.66	29.94	34.11
29.7	29.02	28.13	40.56
30.04	28.68	30.21	40.9
30.72	28.51	28.15	42.93
29.7	28.51	29.53	44.63
30.04	29.19	30.28	46.16
29.19	29.36	29.62	47.18
32.75	28.68	29.02	47.18
30.21	28.34	28.85	48.03
31.9	28.68	29.62	47.52
31.06	28.17	29.36	47.35
31.06	26.98	30.72	43.27
31.9	27.66	29.7	44.29
32.41	28	30.04	42.93
32.41	26.98	30.64	26.64
33.09	26.81	27.83	25.12
32.92	28	27.3	24.27
31.9	29.79	28.32	42.59
31.9	29.87	27.43	29.02
32.07	29.7	27.32	27.49
33.43	29.19	27.49	32.41
33.26	29.53	27.83	33.26
32.75	29.53	28.85	64.15
32.24	30.21	28.68	54.13
32.35	30.04	28.17	57.87
32.84	29.7	29.7	65.16
32.33	30.04	29.02	64.3
31.66	30.38	28.68	63.3
31.06	29.02	28.34	61.46
32.01	29.7	20.19	63.81
32.58	30.04	28.51	62.62
32.24	29.19	28.17	44.29
31.22	29.19	28.34	49.1
31.22	29.19	27.32	54.47
31.39	29.19	26.64	19.69
32.07	29.19	28.28	19.69
31.5	29.7	29.69	18.5
31.67	29.7	32.24	18.33
31.33	29.53	31.9	19.35
29.87	29.19	33.18	23.56
29.53	29.19	32.24	19.52
29.87	30.04	31.9	17.99
29.19	28.68	28.04	18.67
29.53	28.51	27.27	22.57
30.38	28.34	28.1	23.59
29.87	28.81	30.72	23.25
30.38	28.68	29.47	23.08
31.39	28.79	29.53	23.42
30.38	28.34	30.49	24.1
30.89	28.51	29.33	23.59
30.55	28.68	29.79	48.81
31.06	29.02	30.44	45.32
28	28.98	30.04	41.16
29.53	28.98	29.79	38.01
29.53	28.32	29.13	36.62
29.64	28.15	30.08	34.62
29.99	30.72	30.79	35.64
29.36	29.65	30.28	36.3
29.02	30.89	29.79	37.47
29.19	30.21	29.47	37.48
29.7	30.31	30.44	34.64
29.87	30.58	29.82	29.64
29.66	30.35	29.19	25.35
29.19	30.19	29.7	29.79
29.19	30.89	30.28	33.79
30.38	30.81	29.79	35.56
31.06	31.15	29.7	29.54
30.38	31.73	29.99	29.79
29.87	31.39	27.81	30.21
29.02	31.73	28.48	31.73
29.99	31.9	27.66	35.15
29.81	31.39	28.33	38.47
29.64	30.72	28.85	41.75
30.38	30.81	28.51	41.58
30.21	31.22	27.62	42.63
30.55	30.98	28.17	43.62
29.98	30.81	27.98	43.8
29.7	31.56	27.13	45.79
30.72	31.47	28.11	44.9
30.21	32.24	29.36	43.64
30.72	31.64	28.79	42.96
30.04	30.38	28.47	41.94
28.68	31.22	28.49	39.64
29.3	31.35	27.96	37.36
28.68	31.64	28.79	36.82
29.19	31.39	27.57	35.13
30.89	31.02	28.45	31.32
30.67	30.81	28.45	30.13
31.73	34.73	28.85	28.44
31.16	34.79	27.3	29.65
30.21	34.05	28.13	29.99
30.21	34.45	28.64	33.6
30.38	34.54	27.83	33.94
30.55	34.54	27.32	34.96
30.72	34.71	26.64	48.03
30.72	33.43	26.3	52.61
30.72	34.54	27.82	52.44
30.89	33.77	29.02	52.41
30.32	33.43	28.64	51.42
30.64	33.09	29.01	48.87
30.98	34.45	28.84	43.44
30.55	34.79	27.98	40.9
30.89	35.39	28.82	30.04
30.72	35.39	30.04	33.26
31.06	34.62	29.36	33.29
31.98	34.73	28.82	34.45
31.3	34.9	28.48	34.62
31.56	34.62	29.53	36.81
31.39	35.56	29.7	37.35
31.56	34.54	27.56	39.03
31.9	34.79	29.02	38.07
32.92	34.71	30.04	39.58
32.58	34.28	28.42	40.39
31.39	34.39	29.09	40.22
30.55	34.05	28.47	40.9
30.38	33.26	29.36	38.6
30.55	33.26	29.7	38.18
30.72	33.11	27.69	38.69
29.13	31.9	28.96	36.49
29.13	32.24	28.48	36.82
30.33	31.9	27.64	39.71
30.21	32.03	29.02	36.99
31.22	33.2	29.69	25.12
31.56	33.6	28.68	25.45
31.73	33.22	29.7	34.79
31.56	33.05	26.81	39.54
31.22	33.56	26.98	38.18
31.39	33.39	27.47	34.62
31.56	33.88	27.66	30.38
31.73	33.71	26.96	40.56
32.41	33.6	28.62	42.93
32.24	33.54	29.7	42.26
31.73	33.77	29.19	39.2
31.73	34.62	28.96	29.19
31.56	33.62	28.68	36.49
31.39	34.22	29.53	39.88
30.55	34.05	29.7	39.54
29.7	34.11	29.01
30.04	34.2	29.76
30.38	34.11	30.3
30.64	34.01	31.27
31.06	35.53	30.3
30.72	32.67	28.85
31.22	30.21	29.19
29.87	31.82	29.36
30.89	30.48	28.96
30.55	30.64	29.01
31.39	30.04	30.04
30.89	30.32	29.19
30.89	30.79	28.96
30.89	30.64	29.06
29.48	29.36	28.68
29.53	29.81	27.49
30.21	29.19	29.02
30.04	28.98	29.02
29.7	28.34	30.62
30.89	28.17	30.13
31.06	28.51	29.3
31.39	28.85	28.34
31.56	30.96	28.51
31.73	30.13	29.35
31.06	29.3	27.32
32.07	28.17	27.15
32.58	29.02	28.51
32.75	29.02	27.28
33.6	28.85	27.81
32.24	28.17	27.79
31.73	29.18	26.96
32.92	30.38	28.51
32.58	31.22	28.64
32.24	30.72	28.96
32.07	38.35	29.98
31.28	31.9	29.36
32.41	31.9	30.04
32.13	31.39	30.64
32.24	31.56	29.19
32.92	31.22	29.7
33.43	31.9	29.81
33.94	30.72	29.98
33.6	30.55	29.7
32.58	31.06	28.85
32.07	36.99	29.36
30.55	30.21	27.13
30.21	30.38	27.98
31.56	30.04	27.3
32.07	29.87	29.53
32.13	30.21	28.85
33.77	30.21	29.53
31.79	37.16	28.51
32.03	30.21	28.67
32.81	30.38	29.7
32.16	30.72	29.35
31.06	30.55	34.11
32.44	36.82	28.15
31.79	35.98	29.69
32.79	36.66	27.13
31.6	36.32	29.52
32.13	36.32	28.17
31.98	36.49	28.68
32.16	36.15	29.53
31.8	36.66	30.04
31.62	36.49	29.02
31.11	36.49	30.04
31.77	30.21	30.38
30.28	30.04	29.16
28.34	29.87	29.02
29.02	29.87	27.47
32.62	30.38	28.99
30.62	29.87	31.06
30.32	29.7	30.38
28.51	29.19	28.32
28.17	29.87	27.81
28.34	30.21	27.47
29.36	30.55	28.32
29.19	30.04	28.82
29.5	30.21	30.21
29.7	30.04	30.55
29.87	29.19	30.55
30.04	29.7	30.21
30.38	30.21	29.97
30.04	31.16	29.87
30.72	29.87	29.53
31.06	30.87	28.32
29.36	31.04	29.7
30.04	30.7	29.7
30.72	29.44	28.15
30.38	29.53	28.51
31.22	28.95	29.19
30.55	29.36	29.19
30.55	29.69	29.19
30.04	29.19	28.68
29.53	29.65	26.81
29.53	29.02	28.34
29.7	30.3	29.58
30.38	28.85	29.29
30.55	28.68	28.17
30.55	28.17	28.96
32.47	29.02	28
32.92	28.17	28.54
33.6	27.83	28.79
33.43	27.66	27.83
32.92	28.17	28.96
32.81	28.34	28.47
32.64	28.85	28.84
31.56	29.53	28.64
31.9	29.36	27.66
32.24	28	27.76
31.9	28.68	27.59
31.06	29.19	27.13
31.06	28.65	28.96
30.21	28.47	26.98
30.38	28.34	28.96
30.04	28.17	26.98
29.36	28.13	29.53
29.47	28.34	30.15
29.02	28.51	28.68
29.87	28.34	28.11
29.36	29.36	29.79
30.38	29.53	27.16
29.64	29.15	29.36
29.53	29.15	27.47
28.68	28.68	28.15
28.85	28.81	28.13
27.49	28.32	29.62
27.64	28.51	30.64
27.81	29.53	30.3
27.32	29.19	28.62
27.47	28.68	28.45
28.15	27.32	28.79
27.32	30.04	29.36
27.49	28.68	28.85
28	28.51	28.15
29.28	30.98	28.97
29.45	30.66	33.09
29.94	30.04	33.94
29.62	30.64	33.43
29.47	29.7	32.75
30.38	30.98	33.6
31.06	29.53	33.6
30.55	28.85	33.43
30.72	28.96	32.58
31.06	29.19	31.56
31.04	29.7	31.06
31.06	28.51	31.22
31.39	29.02	30.21
31.22	29.19	29.7
30.72	29.36	29.19
31.73	29.84	30.89
31.39	29.02	35.98
31.06	29.82	30.38
31.22	29.02	30.89
29.87	29.53	30.55
31.22	29.36	31.22
31.73	29	31.39
32.07	29.19	30.21
32.24	28.68	30.04
32.24	28.17	31.22
32.41	28.17	30.21
32.41	28.68	28.85
31.22	28.85	29.7
31.56	29.19	29.87
31.9	29.02	31.56
31.56	29.15	33.01
31.06	29.47	29.53
32.24	29.64	29.87
31.22	28.96	30.55
33.43	28.96	31.9
33.43	28.64	21.21
33.09	28.3	30.55
32.92	28.17	30.89
32.58	28.17	31.73
32.41	29.38	31.22
32.75	28.65	30.38
32.47	28.82	30.21
32.07	29.47	30.21
31.9	29.53	30.38
31.9	29.28	29.87
31.69	28.34	31.06
31.69	29.64	30.21
30.99	29.81	30.55
30.22	28.85	29.7
30.79	28.17	30.04
30.47	28	29.02
32.24	29.02	29.36
31.9	28	29.53
31.73	27.66	30.21
30.89	27.66	31.56
30.72	28.68	30.04
30.72	29.47	29.7
30.38	28.85	30.21
30.45	29.19	29.87
31.06	31.13	29.7
31.22	31.22	29.53
30.89	30.88	30.21
31.39	30.79	30.21
31.13	30.96	31.39
30.72	30.89	32.07
31.39	30.65	28.34
31.06	31.06	29.02
31.56	31.56	29.02
31.56	31.9	28.68
30.89	30.98	30.64
30.04	31.13	30.49
	35.3	29.87
	34.45	29.53
	33.3	29.7
	33.78	30.04
	33.28	29.36
	33.45	28.85
	33.79	29.79
	33.61	30.38
	36.15	30.01
	33.41	29.79
	31.39	30.47
	31.62	28.96
	33.47	29.53
	32.79	29.36
	32.96	30.72
	30.72	30.15
	29.53	30.82
	30.84	29.7
	30.55	30.21
	30.16	28.98
	38.69	29.7
	37.67	31.06
	30.21	31.22
	29.53	30.16
	31.56	31.9
	37.84	31.92
	31.39	31.22
	30.55	30.98
	29.53	30.69
	30.38	30.32
	31.56	32.58
		31.56
		32.41
		32.75
		32.07
		31.9
		33.43
		32.92
		32.75
		33.26
		30.11
		30.62
		30.02
		29.96
		29.62
		29.36
		30.77
		30.47
		31.79
		31.32
		30.94
		29.53
		30.38
		29.87
		29.16
		29.15
		29.36
		29.38
		28.32
		28.79
		27.81
		30.21
		28.51
		28.68
		29.36
		28.02
		28.96
		29.19
		29.3
		31.49
		31.16
		29.36
		30.64
		30.48
		30.64
		30.89
		29.81
		30.38
		29.28
		29.85
		30.62
		29.7
		30.52

## Sheet: Fig. 5 i-l
Fig. 5 i-l
Class distribution, particles
	K-12 LB	K-12 TET	ED1a LB	ED1a TET
class 1	2608	6339	16383	6408
class 2	4442	87	3102	4252
class 3	10039	9315	1997	7978
class 4	15805		9062	2344
P-class (ED1a TET)				836
Class distribution, %
	K-12 LB	K-12 TET	ED1a LB	ED1a TET
Total particles	32894	15741	30544	21818
class 1	7.9285	40.2706	53.6374	29.3702
class 2	13.504	0.552697	10.1558	19.4885
class 3	30.5192	59.1767	6.53811	36.5661
class 4	48.0483		29.6687	10.7434
P-class (ED1a TET)				3.8317

## Sheet: Supplementary Figure 1a
Supplementary Fig. 1a
	Wavelength, nm
TET, ug/ml	215	216	217	218	219	220	221	222	223	224	225	226	227	228	229	230	231	232	233	234	235	236	237	238	239	240	241	242	243	244	245	246	247	248	249	250	251	252	253	254	255	256	257	258	259	260	261	262	263
12.5	0.243	0.239	0.236	0.227	0.214	0.205	0.199	0.192	0.189	0.186	0.18	0.176	0.173	0.169	0.167	0.167	0.167	0.166	0.168	0.171	0.172	0.174	0.176	0.175	0.176	0.178	0.18	0.181	0.184	0.186	0.188	0.192	0.193	0.194	0.196	0.197	0.199	0.2	0.202	0.204	0.208	0.211	0.215	0.219	0.221	0.225	0.229	0.231	0.234
25	0.521	0.511	0.498	0.485	0.464	0.441	0.43	0.42	0.413	0.408	0.395	0.381	0.374	0.367	0.361	0.358	0.355	0.354	0.353	0.356	0.359	0.362	0.367	0.369	0.373	0.378	0.382	0.385	0.39	0.394	0.399	0.405	0.407	0.41	0.412	0.414	0.415	0.416	0.417	0.419	0.424	0.429	0.438	0.447	0.452	0.46	0.468	0.474	0.483
50	1.18	1.144	1.096	1.06	1	0.941	0.912	0.885	0.868	0.857	0.839	0.819	0.808	0.798	0.79	0.786	0.783	0.781	0.779	0.78	0.783	0.787	0.794	0.798	0.805	0.814	0.819	0.827	0.834	0.837	0.843	0.85	0.855	0.86	0.865	0.869	0.877	0.885	0.891	0.901	0.911	0.918	0.93	0.941	0.949	0.962	0.975	0.985	1.003
100	2.391	2.329	2.217	2.131	1.987	1.857	1.792	1.725	1.69	1.67	1.641	1.617	1.603	1.588	1.574	1.565	1.553	1.545	1.537	1.532	1.531	1.537	1.557	1.572	1.595	1.616	1.627	1.645	1.665	1.677	1.693	1.703	1.71	1.72	1.728	1.732	1.736	1.739	1.743	1.755	1.77	1.785	1.808	1.831	1.847	1.869	1.893	1.913	1.951
Cell lysate	6.29243	5.81057	5.16757	4.68086	3.90529	3.18343	2.82214	2.51557	2.38086	2.31243	2.22657	2.16157	2.13186	2.10386	2.09043	2.08729	2.091	2.09929	2.12371	2.16671	2.20643	2.28671	2.39643	2.48543	2.631	2.77986	2.87729	3.02429	3.17729	3.28057	3.43457	3.57586	3.66271	3.78586	3.89386	3.956	4.03643	4.10386	4.14486	4.20357	4.262	4.29843	4.34271	4.37043	4.374	4.357	4.32	4.28343	4.20157
[truncated: 577 more columns]

## Sheet: Supplementary Fig. 4a
Sipplementary Fig. 4a
K-12 LB (T1) Intermembrane distance, nm
cell 1	cell 2	cell 3	cell 4	cell 5	cell 6	cell 7	cell 8	cell 9	cell 10
32.41	29.36	31.9	29.87	30.89	30.33	32.92	27.32	32.24	32.24
32.41	28.68	32.41	29.53	30.67	30.21	32.58	27.49	31.22	31.9
31.56	28	32.41	29.87	31.73	31.22	32.24	28	33.43	31.73
31.56	27.66	33.09	29.19	31.16	31.56	32.07	29.28	33.43	30.89
31.56	27.89	32.92	29.53	30.21	31.73	31.28	29.45	33.09	30.72
31.39	28.17	31.9	30.38	30.21	31.56	32.41	29.94	32.92	30.72
30.72	27.72	31.9	29.87	30.38	31.22	32.13	29.62	32.58	30.38
30.38	27.49	32.07	30.38	30.55	31.39	32.24	29.47	32.41	30.45
30.55	28.51	33.43	31.39	30.72	31.56	32.92	30.38	32.75	31.06
30.72	28.51	33.26	30.38	30.72	31.73	33.43	31.06	32.47	31.22
31.06	29.53	32.75	30.89	30.72	32.41	33.94	30.55	32.07	30.89
31.39	28.68	32.24	30.55	30.89	32.24	33.6	30.72	31.9	31.39
31.73	29.19	32.35	31.06	30.32	31.73	32.58	31.06	31.9	31.13
31.06	29.53	32.84	28	30.64	31.73	32.07	31.04	31.69	30.72
32.58	29.53	32.33	29.53	30.98	31.56	30.55	31.06	31.69	31.39
31.22	29.19	31.66	29.53	30.55	31.39	30.21	31.39	30.99	31.06
31.73	29.53	31.06	29.64	30.89	30.55	31.56	31.22	30.22	31.56
31.9	29.87	32.01	29.99	30.72	29.7	32.07	30.72	30.79	31.56
32.41	29.53	32.58	29.36	31.06	30.04	32.13	31.73	30.47	30.89
32.92	30.21	32.24	29.02	31.98	30.38	33.77	31.39		30.04
32.92	29.87	31.22	29.19	31.3	30.64	31.79	31.06
32.92	28.85	31.22	29.7	31.56	31.06	32.03	31.22
32.24	29.87	31.39	29.87	31.39	30.72	32.81	29.87
29.02	30.55	32.07	29.66	31.56	31.22	32.16	31.22
29.36	32.07	31.5	29.19	31.9	29.87	31.06	31.73
29.02	32.07	31.67	29.19	32.92	30.89	32.44	32.07
29.53	30.04	31.33	30.38	32.58	30.55	31.79	32.24
29.02	28.51		31.06	31.39	31.39	32.79	32.24
28.51	31.73		30.38	30.55	30.89	31.6	32.41
30.38	30.38		29.87	30.38	30.89	32.13	32.41
30.21	31.39		29.02	30.55	30.89	31.98	31.22
31.22	31.56		29.99	30.72	29.48	32.16	31.56
31.56	31.22		29.81	29.13	29.53	31.8	31.9
31.73	30.55		29.64	29.13	30.21	31.62	31.56
31.22	30.21		30.38		30.04	31.11	31.06
30.04	29.7		30.21		29.7	31.77
30.72	29.19		30.55		30.89	30.28
30.55	29.02		29.98		31.06	28.34
31.22	29.36		29.7		31.39	29.02
31.39	29.7		30.72		31.56	32.62
31.06	30.04		30.21		31.73	30.62
	30.72		30.72		31.06	30.32
	29.7		30.04		32.07	28.51
	30.04		28.68		32.58	28.17
	29.19		29.3		32.75	28.34
	32.75		28.68		33.6	29.36
	30.21		29.19		32.24	29.19
	31.9				31.73	29.5
	31.06					29.7
	31.06					29.87
						30.04
						30.38
						30.04
						30.72
						31.06
						29.36
						30.04
						30.72
						30.38
						31.22
						30.55
						30.55
						30.04
						29.53
						29.53
						29.7
						30.38
						30.55
						30.55
						32.47
						32.92
						33.6
						33.43
						32.92
						32.81
						32.64
						31.56
						31.9
						32.24
						31.9
						31.06
						31.06
						30.21
						30.38
						30.04
						29.36
						29.47
						29.02
						29.87
						29.36
						30.38
						29.64
						29.53
						28.68
						28.85
						27.49
						27.64
						27.81
						27.32
						27.47
						28.15

[truncated: 4 more sheets: Supplementary Fig. 4b, Supplementary Fig. 4c, Supplementary Fig. 4d, Supplementary Fig. 5b]
